# Supplementary material for: A randomized controlled trial of Golden Ratio, Feng Shui, and evidence based design in healthcare
Source: PLoS One. 2024 Jun 5;19(6):e0303032. doi: 10.1371/journal.pone.0303032 (PMC11152261; doi:10.1371/journal.pone.0303032)
Supplement: S1 Dataset — (XLSX) [file pone.0303032.s003.xlsx]

## Sheet: 20240207dataset
GROUP	With which gender do you identify yourself?	What is your age?	Where were you born?	What is your highest level of education?	Do you perform paid work?	What is your household composition?	In general, would you say your health is:	In general, would you say your mental health is:	I feel calm	I am tense	I feel upset	I am relaxed	I feel content	I am worried	In this hospital room I am able to control the surrounding environment.	In this room I can adjust, re-arrange, and re-organize things in my hospital room as needed.	I can control the physical features and materials of my hospital room	I determine the organization/appearance of my hospital room.	There are choices I can make about the physical features of my hospital room.	My family and friends would feel comfortable in this hospital room.	In this hospital room I could enjoy the company of visiting family and friends.	This hospital room allows me to socialize/”get together” with visiting family and friends.	This hospital room provides a supportive environment for visiting family and friends.	In this room my attention is drawn to interesting things.	There is plenty that I want to linger on here.	In this room there are objects that attract my attention.	In this room I am absorbed by the surroundings.	Please indicate how pleasant you find the room’s appearance?	Sum Sense of Control (5 items)	Sum Social Support (4 items)	Sum Positive Distraction (4 items)	Sum Anxiety (6 items)
Control condition	Female	70	Dutch	High	No	Single	Very good	Very good	Not at all	Not at all	Not at all	Somewhat	Very much	Not at all	Strongly agree	Strongly disagree	Strongly disagree	Strongly disagree	Strongly disagree	Disagree somewhat	Strongly disagree	Strongly disagree	Strongly disagree	Strongly disagree	Strongly disagree	Strongly disagree	Strongly disagree	2	9	5	4	10
Control condition	Male	79	Dutch	Middle	No	Family	Fair	Fair	Very much	Moderately	Somewhat	Moderately	Very much	Very much	Strongly disagree	Strongly disagree	Strongly disagree	Strongly disagree	Strongly disagree	Disagree somewhat	Strongly disagree	Disagree somewhat	Strongly disagree	Strongly disagree	Strongly disagree	Strongly disagree	Strongly disagree	2	5	6	4	20
Control condition	Female	81	Dutch	High	No	Family	Good	Good	Moderately	Somewhat	Not at all	Very much	Moderately	Somewhat	Agree somewhat	Strongly disagree	Agree somewhat	Strongly disagree	Strongly disagree	Disagree somewhat	Disagree somewhat	Disagree somewhat	Strongly disagree	Strongly disagree	Strongly disagree	Strongly disagree	Strongly disagree	4	11	7	4	15
Control condition	Female	75	Dutch	High	No	Family	Good	Very good	Moderately	Moderately	Somewhat	Very much	Very much	Not at all	Agree somewhat	Neither agree or disagree	Agree somewhat	Strongly disagree	Neither agree or disagree	Strongly disagree	Strongly disagree	Agree somewhat	Strongly disagree	Strongly disagree	Strongly disagree	Strongly disagree	Strongly disagree	2	15	7	4	17
Control condition	Male	63	Dutch	High	No	Family	Poor	Fair	Moderately	Somewhat	Somewhat	Moderately	Moderately	Somewhat	Strongly disagree	Neither agree or disagree	Strongly disagree	Strongly disagree	Strongly disagree	Neither agree or disagree	Neither agree or disagree	Strongly disagree	Strongly disagree	Strongly disagree	Strongly disagree	Strongly disagree	Strongly disagree	6	7	8	4	15
Control condition	Female	62	Dutch	High	Yes	Family	Good	Very good	Somewhat	Somewhat	Somewhat	Moderately	Moderately	Not at all	Strongly agree	Disagree somewhat	Strongly agree	Strongly disagree	Strongly disagree	Strongly disagree	Disagree somewhat	Neither agree or disagree	Disagree somewhat	Strongly disagree	Strongly disagree	Strongly disagree	Strongly disagree	2	14	8	4	13
Control condition	Female	67	Dutch	High	No	Single	Fair	Very good	Somewhat	Somewhat	Not at all	Moderately	Moderately	Somewhat	Disagree somewhat	Strongly disagree	Disagree somewhat	Strongly disagree	Strongly disagree	Disagree somewhat	Agree somewhat	Neither agree or disagree	Strongly disagree	Strongly disagree	Strongly disagree	Strongly disagree	Strongly disagree	6	7	10	4	13
Control condition	Female	64	Dutch	High	No	Family	Fair	Fair	Moderately	Very much	Very much	Moderately	Moderately	Somewhat	Strongly disagree	Strongly disagree	Strongly disagree	Strongly disagree	Neither agree or disagree	Strongly disagree	Neither agree or disagree	Neither agree or disagree	Neither agree or disagree	Strongly disagree	Strongly disagree	Strongly disagree	Strongly disagree	3	7	10	4	19
Control condition	Female	69	Dutch	Middle	No	Family	Fair	Excellent	Somewhat	Not at all	Not at all	Somewhat	Moderately	Not at all	Strongly agree	Strongly disagree	Strongly disagree	Strongly disagree	Strongly disagree	Strongly disagree	Agree somewhat	Strongly agree	Disagree somewhat	Strongly disagree	Strongly disagree	Strongly disagree	Strongly disagree	8	9	12	4	10
Control condition	Female	71	Dutch	High	No	Family	Fair	Good	Somewhat	Somewhat	Not at all	Somewhat	Somewhat	Somewhat	Neither agree or disagree	Neither agree or disagree	Neither agree or disagree	Neither agree or disagree	Neither agree or disagree	Neither agree or disagree	Disagree somewhat	Agree somewhat	Neither agree or disagree	Strongly disagree	Strongly disagree	Strongly disagree	Strongly disagree	3	15	12	4	11
Control condition	Male	56	Dutch	Middle	No	Family	Poor	Poor	Moderately	Very much	Somewhat	Very much	Very much	Not at all	Disagree somewhat	Neither agree or disagree	Strongly agree	Strongly disagree	Strongly disagree	Neither agree or disagree	Strongly disagree	Strongly agree	Strongly agree	Strongly disagree	Strongly disagree	Strongly disagree	Strongly disagree	3	12	14	4	18
Control condition	Female	64	Dutch	High	No	Family	Good	Very good	Somewhat	Not at all	Not at all	Somewhat	Somewhat	Somewhat	Strongly agree	Strongly disagree	Strongly disagree	Strongly disagree	Strongly disagree	Agree somewhat	Strongly agree	Strongly agree	Neither agree or disagree	Strongly disagree	Strongly disagree	Strongly disagree	Strongly disagree	6	9	17	4	10
Control condition	Female	67	Dutch	Middle	No	Family	Fair	Good	Somewhat	Somewhat	Not at all	Moderately	Moderately	Not at all	Neither agree or disagree	Neither agree or disagree	Disagree somewhat	Strongly disagree	Strongly disagree	Neither agree or disagree	Strongly agree	Strongly agree	Agree somewhat	Strongly disagree	Strongly disagree	Strongly disagree	Strongly disagree	7	10	17	4	12
Control condition	Male	76	Dutch	High	No	Family	Very good	Excellent	Not at all	Not at all	Not at all	Very much	Very much	Not at all	Agree somewhat	Disagree somewhat	Strongly disagree	Strongly disagree	Strongly disagree	Strongly agree	Strongly agree	Strongly agree	Neither agree or disagree	Strongly disagree	Strongly disagree	Strongly disagree	Strongly disagree	9	9	18	4	12
Control condition	Female	57	Dutch	High	n/a	Single	Good	Excellent	Not at all	Not at all	Not at all	Not at all	Not at all	Not at all	Neither agree or disagree	Strongly disagree	Agree somewhat	Strongly disagree	Strongly disagree	Neither agree or disagree	Strongly agree	Strongly agree	Strongly agree	Strongly disagree	Strongly disagree	Strongly disagree	Strongly disagree	8	10	18	4	6
Control condition	Male	76	Dutch	Middle	No	Single	Poor	Fair	Somewhat	Somewhat	Not at all	Somewhat	Not at all	Not at all	Strongly disagree	Strongly disagree	Strongly disagree	Strongly disagree	Strongly disagree	Strongly agree	Strongly agree	Strongly agree	Strongly agree	Strongly disagree	Strongly disagree	Strongly disagree	Strongly disagree	3	5	20	4	9
Control condition	Female	47	Dutch	High	Yes	Single	Very good	Very good	Somewhat	Not at all	Not at all	Somewhat	Moderately	Not at all	Agree somewhat	Disagree somewhat	Disagree somewhat	Strongly disagree	Disagree somewhat	Strongly disagree	Disagree somewhat	Strongly disagree	Strongly disagree	Strongly disagree	Strongly disagree	Strongly disagree	Disagree somewhat	4	11	5	5	10
Control condition	Female	66	Dutch	High	No	Family	Good	Excellent	Moderately	Somewhat	Not at all	Very much	Moderately	Moderately	Disagree somewhat	Neither agree or disagree	Disagree somewhat	Disagree somewhat	Disagree somewhat	Strongly disagree	Neither agree or disagree	Neither agree or disagree	Disagree somewhat	Strongly disagree	Strongly disagree	Disagree somewhat	Strongly disagree	3	11	9	5	16
Control condition	Male	70	Dutch	High	No	Family	Very good	Excellent	Somewhat	Somewhat	Not at all	Somewhat	Somewhat	Somewhat	Neither agree or disagree	Disagree somewhat	Agree somewhat	Strongly disagree	Disagree somewhat	Neither agree or disagree	Neither agree or disagree	Neither agree or disagree	Disagree somewhat	Strongly disagree	Strongly disagree	Disagree somewhat	Strongly disagree	5	12	11	5	11
Control condition	Female	76	Dutch	High	No	Family	Fair	Fair	Somewhat	Somewhat	Not at all	Moderately	Somewhat	Somewhat	Agree somewhat	Neither agree or disagree	Strongly disagree	Strongly disagree	Strongly disagree	Neither agree or disagree	Disagree somewhat	Agree somewhat	Neither agree or disagree	Disagree somewhat	Strongly disagree	Strongly disagree	Strongly disagree	6	10	12	5	12
Control condition	Female	75	Dutch	High	No	Single	Poor	Fair	Moderately	Moderately	Somewhat	Very much	Very much	Moderately	Agree somewhat	Agree somewhat	Agree somewhat	Agree somewhat	Strongly agree	Neither agree or disagree	Neither agree or disagree	Agree somewhat	Neither agree or disagree	Strongly disagree	Strongly disagree	Disagree somewhat	Strongly disagree	7	21	13	5	19
Control condition	Female	75	Dutch	Middle	No	Family	Good	Good	Moderately	Somewhat	Not at all	Moderately	Somewhat	Not at all	Agree somewhat	Agree somewhat	Neither agree or disagree	Neither agree or disagree	Agree somewhat	Agree somewhat	Agree somewhat	Agree somewhat	Agree somewhat	Strongly disagree	Strongly disagree	Strongly disagree	Disagree somewhat	6	18	16	5	12
Control condition	Female	58	Dutch	High	No	Family	Very good	Very good	Somewhat	Somewhat	Not at all	Somewhat	Somewhat	Not at all	Strongly agree	Neither agree or disagree	Neither agree or disagree	Disagree somewhat	Agree somewhat	Agree somewhat	Agree somewhat	Strongly agree	Agree somewhat	Strongly disagree	Disagree somewhat	Strongly disagree	Strongly disagree	7	17	17	5	10
Control condition	Female	77	Dutch	Middle	No	Other	Good	Good	Very much	Moderately	Somewhat	Very much	Moderately	Not at all	Disagree somewhat	Strongly disagree	Agree somewhat	Strongly disagree	Neither agree or disagree	Strongly disagree	Strongly disagree	Disagree somewhat	Disagree somewhat	Strongly disagree	Strongly disagree	Strongly disagree	Neither agree or disagree	1	11	6	6	17
Control condition	Male	65	Dutch	High	Yes	Family	Good	Good	Moderately	Somewhat	Not at all	Somewhat	Somewhat	Somewhat	Agree somewhat	Disagree somewhat	Strongly disagree	Strongly disagree	Strongly disagree	Disagree somewhat	Disagree somewhat	Agree somewhat	Neither agree or disagree	Strongly disagree	Strongly disagree	Neither agree or disagree	Strongly disagree	5	9	11	6	12
Control condition	Female	60	Dutch	High	No	Family	Fair	Very good	Very much	Moderately	Somewhat	Very much	Very much	Very much	Neither agree or disagree	Neither agree or disagree	Strongly disagree	Strongly disagree	Neither agree or disagree	Neither agree or disagree	Strongly disagree	Agree somewhat	Agree somewhat	Strongly disagree	Strongly disagree	Neither agree or disagree	Strongly disagree	3	11	12	6	21
Control condition	Female	67	Dutch	High	No	Other	Good	Good	Somewhat	Not at all	Not at all	Somewhat	Somewhat	Not at all	Strongly disagree	Strongly disagree	Neither agree or disagree	Disagree somewhat	Strongly disagree	Disagree somewhat	Neither agree or disagree	Strongly agree	Neither agree or disagree	Strongly disagree	Strongly disagree	Neither agree or disagree	Strongly disagree	4	8	13	6	9
Control condition	Female	71	Dutch	Middle	No	Family	Good	Very good	Moderately	Somewhat	Not at all	Very much	Moderately	Not at all	Neither agree or disagree	Strongly disagree	Strongly disagree	Strongly disagree	Disagree somewhat	Disagree somewhat	Disagree somewhat	Strongly agree	Agree somewhat	Strongly disagree	Strongly disagree	Strongly disagree	Neither agree or disagree	3	8	13	6	14
Control condition	Female	55	Dutch	Middle	No	Family	Fair	Good	Moderately	Not at all	Not at all	Moderately	Very much	Not at all	Neither agree or disagree	Disagree somewhat	Disagree somewhat	Neither agree or disagree	Strongly disagree	Disagree somewhat	Neither agree or disagree	Strongly agree	Neither agree or disagree	Strongly disagree	Strongly disagree	Neither agree or disagree	Strongly disagree	4	11	13	6	13
Control condition	Male	76	Dutch	High	No	Family	Good	Excellent	Not at all	Not at all	Not at all	Not at all	Moderately	Not at all	Strongly agree	Neither agree or disagree	Strongly agree	Neither agree or disagree	Strongly agree	Neither agree or disagree	Neither agree or disagree	Strongly agree	Disagree somewhat	Strongly disagree	Strongly disagree	Disagree somewhat	Disagree somewhat	4	21	13	6	8
Control condition	Male	80	Dutch	High	No	Family	Excellent	Excellent	Not at all	Not at all	Not at all	Somewhat	Somewhat	Not at all	Neither agree or disagree	Neither agree or disagree	Neither agree or disagree	Neither agree or disagree	Neither agree or disagree	Agree somewhat	Agree somewhat	Agree somewhat	Neither agree or disagree	Disagree somewhat	Strongly disagree	Strongly disagree	Disagree somewhat	6	15	15	6	8
Control condition	Female	68	Dutch	High	No	Family	Good	Very good	Somewhat	Not at all	Not at all	Moderately	Somewhat	Not at all	Neither agree or disagree	Disagree somewhat	Neither agree or disagree	Neither agree or disagree	Disagree somewhat	Neither agree or disagree	Agree somewhat	Strongly agree	Agree somewhat	Strongly disagree	Strongly disagree	Strongly disagree	Neither agree or disagree	5	13	16	6	10
Control condition	Male	67	Dutch	High	No	Family	Fair	Good	Somewhat	Not at all	Not at all	Moderately	Somewhat	Not at all	Strongly agree	Neither agree or disagree	Strongly agree	Neither agree or disagree	Neither agree or disagree	Agree somewhat	Neither agree or disagree	Strongly agree	Agree somewhat	Strongly disagree	Strongly disagree	Neither agree or disagree	Strongly disagree	6	19	16	6	10
Control condition	Male	82	Dutch	Middle	No	Single	Good	Very good	Not at all	Not at all	Not at all	Very much	Very much	Somewhat	Agree somewhat	Disagree somewhat	Neither agree or disagree	Neither agree or disagree	Strongly disagree	Agree somewhat	Strongly agree	Strongly agree	Neither agree or disagree	Neither agree or disagree	Strongly disagree	Strongly disagree	Strongly disagree	7	13	17	6	13
Control condition	Male	70	Dutch	Middle	No	Family	Fair	Good	Moderately	Somewhat	Somewhat	Somewhat	Somewhat	Not at all	Strongly disagree	Neither agree or disagree	Strongly agree	Neither agree or disagree	Disagree somewhat	Strongly agree	Strongly agree	Strongly agree	Agree somewhat	Strongly disagree	Strongly disagree	Neither agree or disagree	Strongly disagree	6	14	19	6	12
Control condition	Male	59	Dutch	Middle	No	Family	Fair	Very good	Somewhat	Not at all	Not at all	Somewhat	Somewhat	Not at all	Neither agree or disagree	Neither agree or disagree	Disagree somewhat	Strongly disagree	Disagree somewhat	Neither agree or disagree	Neither agree or disagree	Strongly agree	Disagree somewhat	Disagree somewhat	Disagree somewhat	Strongly disagree	Disagree somewhat	5	11	13	7	9
Control condition	Male	66	Dutch	Middle	No	Single	Good	Good	Moderately	Somewhat	Not at all	Moderately	Moderately	Somewhat	Neither agree or disagree	Neither agree or disagree	Neither agree or disagree	Strongly disagree	Neither agree or disagree	Agree somewhat	Neither agree or disagree	Agree somewhat	Neither agree or disagree	Disagree somewhat	Disagree somewhat	Disagree somewhat	Strongly disagree	8	13	14	7	14
Control condition	Male	73	Dutch	High	No	Family	Fair	Very good	Somewhat	Not at all	Not at all	Somewhat	Somewhat	Not at all	Strongly agree	Disagree somewhat	Disagree somewhat	Disagree somewhat	Neither agree or disagree	Neither agree or disagree	Neither agree or disagree	Agree somewhat	Agree somewhat	Strongly disagree	Disagree somewhat	Disagree somewhat	Disagree somewhat	7	14	14	7	9
Control condition	Male	73	Dutch	High	No	Single	Excellent	Excellent	Not at all	Not at all	Not at all	Not at all	Not at all	Not at all	Strongly agree	Neither agree or disagree	Strongly agree	Strongly disagree	Strongly disagree	Agree somewhat	Agree somewhat	Strongly agree	Strongly disagree	Disagree somewhat	Disagree somewhat	Disagree somewhat	Strongly disagree	8	15	14	7	6
Control condition	Female	71	Dutch	Middle	No	Family	Good	Very good	Somewhat	Somewhat	Not at all	Somewhat	Somewhat	Somewhat	Neither agree or disagree	Disagree somewhat	Strongly agree	Neither agree or disagree	Disagree somewhat	Agree somewhat	Agree somewhat	Agree somewhat	Disagree somewhat	Disagree somewhat	Strongly disagree	Disagree somewhat	Disagree somewhat	7	15	14	7	11
Control condition	Female	73	Dutch	Middle	No	Family	Fair	Fair	Somewhat	Somewhat	Not at all	Somewhat	Somewhat	Somewhat	Agree somewhat	Agree somewhat	Neither agree or disagree	Neither agree or disagree	Neither agree or disagree	Agree somewhat	Agree somewhat	Agree somewhat	Agree somewhat	Disagree somewhat	Strongly disagree	Disagree somewhat	Disagree somewhat	3	17	16	7	11
Control condition	Male	66	Dutch	High	No	Family	Fair	Good	Moderately	Somewhat	Not at all	Moderately	Moderately	Somewhat	Strongly disagree	Neither agree or disagree	Strongly disagree	Strongly disagree	Strongly disagree	Agree somewhat	Agree somewhat	Strongly agree	Agree somewhat	Strongly disagree	Strongly disagree	Neither agree or disagree	Disagree somewhat	2	7	17	7	14
Control condition	Male	70	Dutch	High	Yes	Family	Very good	Excellent	Not at all	Somewhat	Not at all	Somewhat	Not at all	Not at all	Strongly agree	Strongly disagree	Strongly disagree	Strongly disagree	Strongly disagree	Neither agree or disagree	Agree somewhat	Strongly agree	Strongly agree	Strongly disagree	Disagree somewhat	Strongly disagree	Neither agree or disagree	8	9	17	7	8
Control condition	Female	69	Dutch	Middle	No	Family	Fair	Fair	Not at all	Somewhat	Somewhat	Somewhat	Somewhat	Somewhat	Neither agree or disagree	Neither agree or disagree	Strongly disagree	Strongly disagree	Strongly disagree	Agree somewhat	Agree somewhat	Strongly agree	Agree somewhat	Strongly disagree	Strongly disagree	Strongly disagree	Agree somewhat	7	9	17	7	11
Control condition	Female	68	Dutch	High	No	Single	Fair	Good	Somewhat	Somewhat	Somewhat	Somewhat	Somewhat	Somewhat	Agree somewhat	Agree somewhat	Agree somewhat	Neither agree or disagree	Agree somewhat	Agree somewhat	Agree somewhat	Strongly agree	Strongly agree	Strongly disagree	Disagree somewhat	Disagree somewhat	Disagree somewhat	8	19	18	7	12
Control condition	Male	64	Dutch	High	Yes	Family	Good	Very good	Somewhat	Not at all	Not at all	Somewhat	Somewhat	Not at all	Strongly agree	Agree somewhat	Agree somewhat	Strongly agree	Strongly disagree	Strongly agree	Strongly agree	Strongly agree	Neither agree or disagree	Disagree somewhat	Disagree somewhat	Disagree somewhat	Strongly disagree	7	19	18	7	9
Control condition	Female	69	Dutch	High	No	Family	Good	Very good	Somewhat	Not at all	Not at all	Somewhat	Somewhat	Not at all	Neither agree or disagree	Neither agree or disagree	Disagree somewhat	Strongly disagree	Strongly disagree	Disagree somewhat	Neither agree or disagree	Neither agree or disagree	Neither agree or disagree	Disagree somewhat	Disagree somewhat	Strongly disagree	Neither agree or disagree	6	10	11	8	9
Control condition	Male	73	Dutch	High	No	Family	Fair	Good	Moderately	Somewhat	Moderately	Moderately	Moderately	Not at all	Disagree somewhat	Disagree somewhat	Disagree somewhat	Strongly disagree	Neither agree or disagree	Agree somewhat	Disagree somewhat	Agree somewhat	Disagree somewhat	Disagree somewhat	Strongly disagree	Agree somewhat	Strongly disagree	4	10	12	8	15
Control condition	Female	49	Dutch	High	Yes	Family	Fair	Excellent	Somewhat	Somewhat	Not at all	Somewhat	Moderately	Not at all	Agree somewhat	Strongly disagree	Neither agree or disagree	Disagree somewhat	Disagree somewhat	Disagree somewhat	Agree somewhat	Agree somewhat	Disagree somewhat	Strongly disagree	Strongly disagree	Agree somewhat	Disagree somewhat	4	12	12	8	11
Control condition	Male	74	Dutch	High	No	Family	Very good	Excellent	Not at all	Not at all	Not at all	Somewhat	Somewhat	Not at all	Neither agree or disagree	Neither agree or disagree	Disagree somewhat	Disagree somewhat	Disagree somewhat	Neither agree or disagree	Neither agree or disagree	Strongly agree	Neither agree or disagree	Disagree somewhat	Disagree somewhat	Disagree somewhat	Disagree somewhat	8	12	14	8	8
Control condition	Female	67	Dutch	Middle	No	Single	Fair	Good	Somewhat	Somewhat	Not at all	Somewhat	Somewhat	Somewhat	Strongly agree	Neither agree or disagree	Strongly disagree	Strongly disagree	Strongly disagree	Neither agree or disagree	Agree somewhat	Strongly agree	Agree somewhat	Strongly disagree	Strongly disagree	Agree somewhat	Disagree somewhat	4	11	16	8	11
Control condition	Male	68	Dutch	High	No	Family	Fair	Excellent	Not at all	Somewhat	Not at all	Not at all	Not at all	Not at all	Strongly disagree	Strongly disagree	Neither agree or disagree	Strongly agree	Neither agree or disagree	Strongly disagree	Strongly agree	Strongly agree	Strongly agree	Strongly disagree	Disagree somewhat	Strongly disagree	Agree somewhat	9	13	16	8	7
Control condition	Female	71	Dutch	Middle	No	Single	Fair	Good	Somewhat	Not at all	Not at all	Moderately	Moderately	Not at all	Strongly agree	Strongly agree	Agree somewhat	Strongly agree	Neither agree or disagree	Agree somewhat	Strongly agree	Agree somewhat	Neither agree or disagree	Disagree somewhat	Disagree somewhat	Strongly disagree	Neither agree or disagree	2	22	16	8	11
Control condition	Female	52	Dutch	High	Yes	Family	Good	Very good	Not at all	Not at all	Not at all	Not at all	Not at all	Not at all	Agree somewhat	Disagree somewhat	Disagree somewhat	Disagree somewhat	Neither agree or disagree	Strongly agree	Strongly agree	Strongly agree	Agree somewhat	Strongly disagree	Disagree somewhat	Disagree somewhat	Neither agree or disagree	8	13	19	8	6
Control condition	Male	79	Dutch	Middle	No	Family	Excellent	Excellent	Very much	Very much	Very much	Very much	Very much	Very much	Strongly disagree	Strongly disagree	Agree somewhat	Strongly disagree	Disagree somewhat	Neither agree or disagree	Strongly disagree	Agree somewhat	Neither agree or disagree	Strongly disagree	Strongly disagree	Agree somewhat	Neither agree or disagree	2	9	11	9	24
Control condition	Male	75	Dutch	High	No	Family	Good	Good	Somewhat	Not at all	Not at all	Not at all	Somewhat	Somewhat	Strongly disagree	Neither agree or disagree	Strongly disagree	Neither agree or disagree	Strongly disagree	Agree somewhat	Disagree somewhat	Agree somewhat	Agree somewhat	Disagree somewhat	Neither agree or disagree	Disagree somewhat	Disagree somewhat	8	9	14	9	9
Control condition	Male	92	Dutch	High	No	Single	Fair	Very good	Not at all	Not at all	Not at all	Somewhat	Not at all	Somewhat	Neither agree or disagree	Strongly disagree	Neither agree or disagree	Strongly disagree	Neither agree or disagree	Agree somewhat	Neither agree or disagree	Strongly agree	Neither agree or disagree	Disagree somewhat	Disagree somewhat	Neither agree or disagree	Disagree somewhat	9	11	15	9	8
Control condition	Female	64	Dutch	Middle	No	Family	Fair	Very good	Somewhat	Somewhat	Not at all	Moderately	Moderately	Not at all	Agree somewhat	Disagree somewhat	Neither agree or disagree	Disagree somewhat	Disagree somewhat	Neither agree or disagree	Agree somewhat	Strongly agree	Neither agree or disagree	Disagree somewhat	Disagree somewhat	Disagree somewhat	Neither agree or disagree	5	13	15	9	12
Control condition	Male	69	Dutch	High	No	Single	Good	Excellent	Somewhat	Not at all	Not at all	Somewhat	Somewhat	Not at all	Agree somewhat	Disagree somewhat	Agree somewhat	Agree somewhat	Neither agree or disagree	Neither agree or disagree	Strongly agree	Strongly agree	Neither agree or disagree	Disagree somewhat	Strongly disagree	Disagree somewhat	Agree somewhat	7	17	16	9	9
Control condition	Female	73	Dutch	High	No	Family	Good	Excellent	Somewhat	Not at all	Not at all	Somewhat	Somewhat	Not at all	Neither agree or disagree	Neither agree or disagree	Neither agree or disagree	Strongly disagree	Strongly disagree	Agree somewhat	Strongly agree	Strongly agree	Neither agree or disagree	Strongly disagree	Strongly disagree	Neither agree or disagree	Agree somewhat	6	11	17	9	9
Control condition	Female	63	Dutch	High	No	Family	Fair	Excellent	Somewhat	Somewhat	Not at all	Moderately	Moderately	Somewhat	Neither agree or disagree	Agree somewhat	Neither agree or disagree	Strongly disagree	Strongly disagree	Disagree somewhat	Strongly agree	Strongly agree	Strongly agree	Disagree somewhat	Strongly disagree	Neither agree or disagree	Neither agree or disagree	4	12	17	9	13
Control condition	Male	74	Dutch	High	No	Family	Good	Very good	Not at all	Not at all	Not at all	Not at all	Not at all	Not at all	Neither agree or disagree	Neither agree or disagree	Neither agree or disagree	Neither agree or disagree	Neither agree or disagree	Strongly agree	Strongly agree	Strongly agree	Strongly agree	Disagree somewhat	Disagree somewhat	Disagree somewhat	Neither agree or disagree	10	15	20	9	6
Control condition	Female	68	Dutch	High	No	Family	Good	Very good	Not at all	Somewhat	Not at all	Somewhat	Not at all	Somewhat	Strongly agree	Neither agree or disagree	Disagree somewhat	Disagree somewhat	Disagree somewhat	Agree somewhat	Disagree somewhat	Strongly agree	Strongly agree	Disagree somewhat	Agree somewhat	Disagree somewhat	Disagree somewhat	8	14	16	10	9
Control condition	Male	74	Dutch	Middle	No	Family	Good	Very good	Somewhat	Somewhat	Not at all	Somewhat	Somewhat	Somewhat	Agree somewhat	Neither agree or disagree	Strongly agree	Neither agree or disagree	Neither agree or disagree	Neither agree or disagree	Strongly agree	Strongly agree	Neither agree or disagree	Neither agree or disagree	Strongly disagree	Neither agree or disagree	Neither agree or disagree	7	18	16	10	11
Control condition	Female	90	Dutch	Middle	No	Other	Fair	Excellent	Somewhat	Somewhat	Not at all	Moderately	Somewhat	Not at all	Agree somewhat	Agree somewhat	Strongly agree	Agree somewhat	Agree somewhat	Agree somewhat	Agree somewhat	Strongly agree	Agree somewhat	Neither agree or disagree	Disagree somewhat	Disagree somewhat	Neither agree or disagree	4	21	17	10	11
Control condition	Female	74	Dutch	High	No	Single	Good	Excellent	Somewhat	Not at all	Not at all	Somewhat	Somewhat	Not at all	Neither agree or disagree	Neither agree or disagree	Neither agree or disagree	Neither agree or disagree	Neither agree or disagree	Strongly agree	Strongly agree	Strongly agree	Strongly agree	Strongly disagree	Neither agree or disagree	Neither agree or disagree	Neither agree or disagree	8	15	20	10	9
Control condition	Female	67	Dutch	High	No	Single	Fair	Very good	Somewhat	Not at all	Not at all	Somewhat	Not at all	Not at all	Agree somewhat	Agree somewhat	Agree somewhat	Neither agree or disagree	Disagree somewhat	Strongly agree	Strongly agree	Strongly agree	Strongly agree	Strongly disagree	Neither agree or disagree	Disagree somewhat	Agree somewhat	8	17	20	10	8
Control condition	Male	75	Dutch	High	No	Family	Good	Very good	Very much	Not at all	Not at all	Very much	Very much	Not at all	Disagree somewhat	Disagree somewhat	Agree somewhat	Neither agree or disagree	Neither agree or disagree	Disagree somewhat	Neither agree or disagree	Neither agree or disagree	Neither agree or disagree	Disagree somewhat	Disagree somewhat	Agree somewhat	Neither agree or disagree	6	14	11	11	15
Control condition	Male	73	Dutch	Middle	No	Family	Fair	Excellent	Somewhat	Not at all	Not at all	Somewhat	Somewhat	Not at all	Agree somewhat	Agree somewhat	Agree somewhat	Neither agree or disagree	Neither agree or disagree	Neither agree or disagree	Agree somewhat	Agree somewhat	Neither agree or disagree	Neither agree or disagree	Neither agree or disagree	Disagree somewhat	Neither agree or disagree	8	18	14	11	9
Control condition	Female	61	Dutch	Middle	No	Single	Fair	Good	Not at all	Not at all	Not at all	Not at all	Not at all	Somewhat	Agree somewhat	Agree somewhat	Neither agree or disagree	Disagree somewhat	Disagree somewhat	Agree somewhat	Agree somewhat	Agree somewhat	Agree somewhat	Neither agree or disagree	Neither agree or disagree	Disagree somewhat	Neither agree or disagree	9	15	16	11	7
Control condition	Male	63	Dutch	Middle	Yes	Family	Fair	Very good	Somewhat	Not at all	Somewhat	Somewhat	Moderately	Somewhat	Neither agree or disagree	Neither agree or disagree	Agree somewhat	Agree somewhat	Strongly disagree	Agree somewhat	Agree somewhat	Agree somewhat	Agree somewhat	Disagree somewhat	Disagree somewhat	Agree somewhat	Neither agree or disagree	5	15	16	11	12
Control condition	Male	71	Dutch	High	No	Single	Excellent	Excellent	Somewhat	Somewhat	Not at all	Somewhat	Somewhat	Not at all	Neither agree or disagree	Strongly disagree	Neither agree or disagree	Neither agree or disagree	Neither agree or disagree	Neither agree or disagree	Strongly agree	Strongly agree	Agree somewhat	Neither agree or disagree	Disagree somewhat	Agree somewhat	Disagree somewhat	9	13	17	11	10
Control condition	Female	54	Other	High	No	Single	Poor	Very good	Somewhat	Not at all	Not at all	Somewhat	Not at all	Not at all	Strongly agree	Neither agree or disagree	Disagree somewhat	Disagree somewhat	Strongly disagree	Agree somewhat	Strongly agree	Strongly agree	Agree somewhat	Disagree somewhat	Neither agree or disagree	Disagree somewhat	Agree somewhat	7	13	18	11	8
Control condition	Female	40	Dutch	High	Yes	Family	Good	Good	Somewhat	Somewhat	Not at all	Moderately	Somewhat	Somewhat	Disagree somewhat	Agree somewhat	Neither agree or disagree	Neither agree or disagree	Neither agree or disagree	Agree somewhat	Agree somewhat	Strongly agree	Strongly agree	Disagree somewhat	Neither agree or disagree	Neither agree or disagree	Neither agree or disagree	8	15	18	11	12
Control condition	Male	69	Dutch	High	No	Family	Very good	Very good	Somewhat	Not at all	Not at all	Somewhat	Somewhat	Not at all	Strongly agree	Agree somewhat	Strongly disagree	Strongly disagree	Strongly disagree	Strongly agree	Strongly agree	Strongly agree	Agree somewhat	Neither agree or disagree	Disagree somewhat	Neither agree or disagree	Neither agree or disagree	7	12	19	11	9
Control condition	Male	86	Other	Low	No	Family	Good	Very good	Somewhat	Not at all	Not at all	Somewhat	Moderately	Not at all	Agree somewhat	Disagree somewhat	Strongly agree	Disagree somewhat	Disagree somewhat	Strongly agree	Strongly agree	Strongly agree	Strongly agree	Neither agree or disagree	Disagree somewhat	Neither agree or disagree	Neither agree or disagree	7	15	20	11	10
Control condition	Male	89	Dutch	High	No	Family	Fair	Fair	Very much	Not at all	Not at all	Very much	Very much	Not at all	Neither agree or disagree	Neither agree or disagree	Neither agree or disagree	Neither agree or disagree	Neither agree or disagree	Neither agree or disagree	Neither agree or disagree	Neither agree or disagree	Neither agree or disagree	Neither agree or disagree	Neither agree or disagree	Neither agree or disagree	Neither agree or disagree	7	15	12	12	15
Control condition	Male	69	Other	High	No	Family	Very good	Excellent	Somewhat	Not at all	Not at all	Somewhat	Somewhat	Not at all	Neither agree or disagree	Neither agree or disagree	Neither agree or disagree	Neither agree or disagree	Disagree somewhat	Neither agree or disagree	Neither agree or disagree	Agree somewhat	Neither agree or disagree	Neither agree or disagree	Neither agree or disagree	Neither agree or disagree	Neither agree or disagree	5	14	13	12	9
Control condition	Male	74	Other	High	No	Single	Good	Very good	Somewhat	Somewhat	Not at all	Somewhat	Somewhat	Somewhat	Agree somewhat	Disagree somewhat	Disagree somewhat	Disagree somewhat	Disagree somewhat	Disagree somewhat	Agree somewhat	Agree somewhat	Agree somewhat	Agree somewhat	Disagree somewhat	Agree somewhat	Disagree somewhat	7	12	14	12	11
Control condition	Male	77	Dutch	High	No	Family	Good	Excellent	Somewhat	Not at all	Not at all	Somewhat	Somewhat	Not at all	Agree somewhat	Agree somewhat	Agree somewhat	Neither agree or disagree	Neither agree or disagree	Agree somewhat	Disagree somewhat	Agree somewhat	Agree somewhat	Neither agree or disagree	Neither agree or disagree	Neither agree or disagree	Neither agree or disagree	7	18	14	12	9
Control condition	Male	81	Dutch	High	No	Family	Good	Very good	Somewhat	Somewhat	Not at all	Somewhat	Somewhat	Not at all	Agree somewhat	Agree somewhat	Agree somewhat	Disagree somewhat	Agree somewhat	Agree somewhat	Neither agree or disagree	Agree somewhat	Agree somewhat	Neither agree or disagree	Neither agree or disagree	Neither agree or disagree	Neither agree or disagree	9	18	15	12	10
Control condition	Female	60	Dutch	Middle	No	Family	Fair	Fair	Somewhat	Not at all	Not at all	Somewhat	Not at all	Not at all	Agree somewhat	Agree somewhat	Agree somewhat	Neither agree or disagree	Neither agree or disagree	Agree somewhat	Agree somewhat	Agree somewhat	Neither agree or disagree	Neither agree or disagree	Neither agree or disagree	Neither agree or disagree	Neither agree or disagree	9	18	15	12	8
Control condition	Female	55	Dutch	High	Yes	Single	Fair	Fair	Not at all	Somewhat	Somewhat	Somewhat	Somewhat	Not at all	Strongly agree	Neither agree or disagree	Neither agree or disagree	Neither agree or disagree	Neither agree or disagree	Agree somewhat	Agree somewhat	Agree somewhat	Agree somewhat	Agree somewhat	Disagree somewhat	Neither agree or disagree	Neither agree or disagree	8	17	16	12	10
Control condition	Male	80	Dutch	High	No	Family	Good	Excellent	Not at all	Not at all	Not at all	Not at all	Not at all	Not at all	Strongly agree	Neither agree or disagree	Neither agree or disagree	Neither agree or disagree	Neither agree or disagree	Strongly agree	Neither agree or disagree	Strongly agree	Neither agree or disagree	Neither agree or disagree	Neither agree or disagree	Neither agree or disagree	Neither agree or disagree	6	17	16	12	6
Control condition	Female	60	Dutch	Middle	No	Other	Fair	Fair	Not at all	Not at all	Not at all	Not at all	Not at all	Not at all	Strongly disagree	Neither agree or disagree	Agree somewhat	Neither agree or disagree	Neither agree or disagree	Neither agree or disagree	Agree somewhat	Strongly agree	Strongly agree	Strongly disagree	Neither agree or disagree	Agree somewhat	Agree somewhat	10	14	17	12	6
Control condition	Female	59	Dutch	Middle	Yes	Single	Good	Good	Not at all	Not at all	Not at all	Not at all	Not at all	Not at all	Strongly agree	Neither agree or disagree	Neither agree or disagree	Disagree somewhat	Neither agree or disagree	Strongly agree	Agree somewhat	Strongly agree	Neither agree or disagree	Neither agree or disagree	Neither agree or disagree	Neither agree or disagree	Neither agree or disagree	9	16	17	12	6
Control condition	Female	67	Dutch	Middle	No	Family	Fair	Fair	Somewhat	Not at all	Not at all	Not at all	Somewhat	Not at all	Neither agree or disagree	Neither agree or disagree	Neither agree or disagree	Neither agree or disagree	Neither agree or disagree	Agree somewhat	Agree somewhat	Strongly agree	Strongly agree	Agree somewhat	Disagree somewhat	Neither agree or disagree	Neither agree or disagree	9	15	18	12	8
Control condition	Male	51	Dutch	Middle	No	Family	Fair	Fair	Not at all	Not at all	Not at all	Not at all	Not at all	Not at all	Agree somewhat	Agree somewhat	Neither agree or disagree	Neither agree or disagree	Neither agree or disagree	Agree somewhat	Agree somewhat	Strongly agree	Strongly agree	Neither agree or disagree	Neither agree or disagree	Neither agree or disagree	Neither agree or disagree	9	17	18	12	6
Control condition	Male	68	Dutch	High	No	Family	Good	Good	Somewhat	Not at all	Not at all	Somewhat	Somewhat	Not at all	Agree somewhat	Neither agree or disagree	Agree somewhat	Neither agree or disagree	Neither agree or disagree	Agree somewhat	Agree somewhat	Strongly agree	Strongly agree	Neither agree or disagree	Neither agree or disagree	Neither agree or disagree	Neither agree or disagree	8	17	18	12	9
Control condition	Male	72	Dutch	Middle	No	Family	Very good	Very good	Somewhat	Not at all	Not at all	Somewhat	Somewhat	Moderately	Neither agree or disagree	Neither agree or disagree	Agree somewhat	Neither agree or disagree	Agree somewhat	Strongly agree	Strongly agree	Strongly agree	Agree somewhat	Neither agree or disagree	Neither agree or disagree	Neither agree or disagree	Neither agree or disagree	8	17	19	12	11
Control condition	Female	64	Dutch	High	No	Family	Fair	Very good	Not at all	Somewhat	Not at all	Somewhat	Somewhat	Not at all	Strongly agree	Agree somewhat	Strongly agree	Disagree somewhat	Strongly disagree	Strongly agree	Strongly agree	Strongly agree	Strongly agree	Agree somewhat	Disagree somewhat	Neither agree or disagree	Neither agree or disagree	8	17	20	12	9
Control condition	Female	68	Dutch	High	No	Family	Very good	Very good	Not at all	Not at all	Not at all	Not at all	Not at all	Not at all	Strongly agree	Neither agree or disagree	Strongly agree	Strongly agree	Neither agree or disagree	Strongly agree	Strongly agree	Strongly agree	Strongly agree	Neither agree or disagree	Neither agree or disagree	Neither agree or disagree	Neither agree or disagree	10	21	20	12	6
Control condition	Male	58	Dutch	High	Yes	Single	Good	Excellent	Not at all	Not at all	Not at all	Not at all	Not at all	Not at all	Strongly agree	Agree somewhat	Strongly agree	Agree somewhat	Agree somewhat	Strongly agree	Strongly agree	Strongly agree	Strongly agree	Agree somewhat	Disagree somewhat	Agree somewhat	Disagree somewhat	8	22	20	12	6
Control condition	Female	50	Dutch	High	No	Family	Fair	Good	Moderately	Moderately	Not at all	Moderately	Somewhat	Not at all	Agree somewhat	Disagree somewhat	Strongly agree	Disagree somewhat	Disagree somewhat	Strongly disagree	Disagree somewhat	Strongly agree	Strongly agree	Strongly disagree	Agree somewhat	Neither agree or disagree	Strongly agree	3	15	13	13	13
Control condition	Female	82	Dutch	Middle	No	Family	Good	Good	Moderately	Moderately	Somewhat	Somewhat	Very much	Not at all	Disagree somewhat	Disagree somewhat	Disagree somewhat	Neither agree or disagree	Neither agree or disagree	Neither agree or disagree	Neither agree or disagree	Agree somewhat	Agree somewhat	Neither agree or disagree	Neither agree or disagree	Neither agree or disagree	Agree somewhat	7	12	14	13	15
Control condition	Male	63	Dutch	High	No	Family	Fair	Fair	Not at all	Not at all	Not at all	Not at all	Not at all	Not at all	Agree somewhat	Disagree somewhat	Agree somewhat	Disagree somewhat	Disagree somewhat	Agree somewhat	Agree somewhat	Agree somewhat	Agree somewhat	Disagree somewhat	Agree somewhat	Agree somewhat	Neither agree or disagree	9	14	16	13	6
Control condition	Female	68	Other	High	No	Single	Good	Very good	Somewhat	Not at all	Not at all	Somewhat	Somewhat	Not at all	Neither agree or disagree	Neither agree or disagree	Neither agree or disagree	Neither agree or disagree	Neither agree or disagree	Neither agree or disagree	Neither agree or disagree	Strongly agree	Strongly agree	Strongly agree	Disagree somewhat	Neither agree or disagree	Neither agree or disagree	3	15	16	13	9
Control condition	Male	77	Dutch	Middle	No	Single	Fair	Good	Somewhat	Not at all	Not at all	Somewhat	Somewhat	Somewhat	Agree somewhat	Neither agree or disagree	Neither agree or disagree	Neither agree or disagree	Neither agree or disagree	Agree somewhat	Neither agree or disagree	Strongly agree	Strongly agree	Agree somewhat	Neither agree or disagree	Neither agree or disagree	Neither agree or disagree	5	16	17	13	10
Control condition	Male	62	Dutch	Middle	Yes	Single	Fair	Fair	Somewhat	Somewhat	Not at all	Somewhat	Not at all	Somewhat	Neither agree or disagree	Agree somewhat	Neither agree or disagree	Neither agree or disagree	Disagree somewhat	Strongly agree	Agree somewhat	Strongly agree	Agree somewhat	Agree somewhat	Neither agree or disagree	Neither agree or disagree	Neither agree or disagree	9	15	18	13	10
Control condition	Male	47	Dutch	Middle	No	Single	Fair	Good	Somewhat	Somewhat	Not at all	Somewhat	Somewhat	Not at all	Agree somewhat	Neither agree or disagree	Neither agree or disagree	Neither agree or disagree	Neither agree or disagree	Strongly agree	Agree somewhat	Strongly agree	Agree somewhat	Agree somewhat	Neither agree or disagree	Neither agree or disagree	Neither agree or disagree	8	16	18	13	10
Control condition	Female	71	Dutch	High	No	Family	Poor	Good	Not at all	Not at all	Somewhat	Somewhat	Not at all	Not at all	Neither agree or disagree	Agree somewhat	Neither agree or disagree	Neither agree or disagree	Neither agree or disagree	Strongly agree	Agree somewhat	Strongly agree	Agree somewhat	Neither agree or disagree	Neither agree or disagree	Agree somewhat	Neither agree or disagree	9	16	18	13	8
Control condition	Male	73	Dutch	High	No	Family	Good	Very good	Not at all	Not at all	Not at all	Somewhat	Not at all	Not at all	Strongly agree	Strongly agree	Strongly agree	Neither agree or disagree	Agree somewhat	Strongly agree	Strongly agree	Strongly agree	Neither agree or disagree	Neither agree or disagree	Agree somewhat	Neither agree or disagree	Neither agree or disagree	10	22	18	13	7
Control condition	Female	55	Dutch	Middle	Yes	Family	Fair	Good	Not at all	Not at all	Not at all	Not at all	Not at all	Not at all	Neither agree or disagree	Disagree somewhat	Neither agree or disagree	Strongly disagree	Neither agree or disagree	Strongly agree	Strongly agree	Strongly agree	Agree somewhat	Agree somewhat	Neither agree or disagree	Neither agree or disagree	Neither agree or disagree	7	12	19	13	6
Control condition	Female	66	Dutch	High	No	Family	Very good	Very good	Somewhat	Somewhat	Not at all	Somewhat	Not at all	Somewhat	Strongly agree	Agree somewhat	Disagree somewhat	Disagree somewhat	Disagree somewhat	Strongly agree	Strongly agree	Strongly agree	Agree somewhat	Neither agree or disagree	Neither agree or disagree	Agree somewhat	Neither agree or disagree	9	15	19	13	10
Control condition	Male	75	Dutch	High	No	Family	Good	Very good	Not at all	Not at all	Not at all	Not at all	Not at all	Not at all	Strongly agree	Agree somewhat	Neither agree or disagree	Neither agree or disagree	Agree somewhat	Strongly agree	Strongly agree	Strongly agree	Agree somewhat	Neither agree or disagree	Agree somewhat	Agree somewhat	Disagree somewhat	8	19	19	13	6
Control condition	Female	59	Dutch	Middle	Yes	Family	Good	Very good	Moderately	Somewhat	Not at all	Moderately	Somewhat	Not at all	Agree somewhat	Neither agree or disagree	Agree somewhat	Strongly disagree	Strongly disagree	Strongly agree	Strongly agree	Strongly agree	Strongly agree	Agree somewhat	Agree somewhat	Agree somewhat	Strongly disagree	7	13	20	13	12
Control condition	Male	66	Dutch	Middle	Yes	Family	Fair	Good	Somewhat	Not at all	Not at all	Somewhat	Somewhat	Not at all	Strongly agree	Neither agree or disagree	Neither agree or disagree	Neither agree or disagree	Disagree somewhat	Strongly agree	Strongly agree	Strongly agree	Strongly agree	Neither agree or disagree	Neither agree or disagree	Agree somewhat	Neither agree or disagree	8	16	20	13	9
Control condition	Female	70	Dutch	Middle	No	Family	Fair	Excellent	Not at all	Not at all	Not at all	Not at all	Moderately	Not at all	Neither agree or disagree	Strongly agree	Agree somewhat	Disagree somewhat	Neither agree or disagree	Strongly agree	Strongly agree	Strongly agree	Strongly agree	Neither agree or disagree	Agree somewhat	Disagree somewhat	Agree somewhat	4	17	20	13	8
Control condition	Male	72	Dutch	Middle	No	Family	Good	Good	Somewhat	Not at all	Not at all	Somewhat	Not at all	Not at all	Neither agree or disagree	Agree somewhat	Agree somewhat	Neither agree or disagree	Neither agree or disagree	Strongly agree	Strongly agree	Strongly agree	Strongly agree	Neither agree or disagree	Agree somewhat	Neither agree or disagree	Neither agree or disagree	9	17	20	13	8
Control condition	Female	67	Dutch	High	No	Family	Good	Very good	Somewhat	Not at all	Not at all	Somewhat	Somewhat	Not at all	Agree somewhat	Strongly agree	Agree somewhat	Strongly agree	Agree somewhat	Strongly agree	Strongly agree	Strongly agree	Strongly agree	Agree somewhat	Neither agree or disagree	Neither agree or disagree	Neither agree or disagree	9	22	20	13	9
Control condition	Female	55	Dutch	Middle	No	Family	Fair	Very good	Not at all	Not at all	Not at all	Not at all	Not at all	Not at all	Strongly agree	Agree somewhat	Agree somewhat	Neither agree or disagree	Neither agree or disagree	Strongly agree	Agree somewhat	Agree somewhat	Agree somewhat	Agree somewhat	Agree somewhat	Neither agree or disagree	Neither agree or disagree	8	19	17	14	6
Control condition	Male	76	Dutch	High	No	Family	Good	Very good	Somewhat	Not at all	Not at all	Not at all	Somewhat	Not at all	Strongly agree	Strongly agree	Agree somewhat	Agree somewhat	Agree somewhat	Strongly agree	Agree somewhat	Agree somewhat	Agree somewhat	Neither agree or disagree	Agree somewhat	Neither agree or disagree	Agree somewhat	10	22	17	14	8
Control condition	Male	60	Dutch	High	No	Family	Fair	Excellent	Somewhat	Not at all	Not at all	Somewhat	Somewhat	Not at all	Strongly agree	Strongly agree	Agree somewhat	Neither agree or disagree	Agree somewhat	Strongly agree	Agree somewhat	Strongly agree	Agree somewhat	Agree somewhat	Agree somewhat	Agree somewhat	Disagree somewhat	7	21	18	14	9
Control condition	Male	64	Dutch	Middle	No	Family	Fair	Fair	Not at all	Not at all	Not at all	Somewhat	Not at all	Not at all	Agree somewhat	Neither agree or disagree	Neither agree or disagree	Neither agree or disagree	Neither agree or disagree	Strongly agree	Strongly agree	Strongly agree	Agree somewhat	Strongly agree	Neither agree or disagree	Neither agree or disagree	Neither agree or disagree	9	16	19	14	7
Control condition	Female	56	Dutch	Middle	Yes	Family	Good	Very good	Very much	Somewhat	Not at all	Somewhat	Very much	Somewhat	Strongly agree	Strongly agree	Neither agree or disagree	Neither agree or disagree	Neither agree or disagree	Strongly agree	Strongly agree	Strongly agree	Agree somewhat	Agree somewhat	Agree somewhat	Neither agree or disagree	Neither agree or disagree	7	19	19	14	15
Control condition	Male	65	Dutch	Middle	No	Single	Fair	Excellent	Not at all	Not at all	Not at all	Not at all	Not at all	Not at all	Strongly agree	Disagree somewhat	Strongly disagree	Strongly disagree	Strongly disagree	Strongly agree	Strongly agree	Strongly agree	Strongly agree	Neither agree or disagree	Strongly agree	Neither agree or disagree	Neither agree or disagree	9	10	20	14	6
Control condition	Female	31	Dutch	Middle	Yes	Other	Very good	Very good	Not at all	Somewhat	Somewhat	Not at all	Not at all	Somewhat	Strongly disagree	Agree somewhat	Strongly agree	Agree somewhat	Neither agree or disagree	Strongly agree	Strongly agree	Strongly agree	Strongly agree	Neither agree or disagree	Neither agree or disagree	Agree somewhat	Agree somewhat	9	17	20	14	9
Control condition	Male	76	Dutch	Middle	No	Family	Very good	Very good	Somewhat	Not at all	Not at all	Not at all	Not at all	Not at all	Agree somewhat	Neither agree or disagree	Agree somewhat	Disagree somewhat	Agree somewhat	Strongly agree	Strongly agree	Strongly agree	Strongly agree	Agree somewhat	Neither agree or disagree	Agree somewhat	Neither agree or disagree	7	17	20	14	7
Control condition	Male	62	Dutch	High	No	Single	Fair	Excellent	Not at all	Not at all	Not at all	Not at all	Not at all	Not at all	Strongly agree	Agree somewhat	Strongly agree	Disagree somewhat	Neither agree or disagree	Strongly agree	Strongly agree	Strongly agree	Strongly agree	Agree somewhat	Agree somewhat	Neither agree or disagree	Neither agree or disagree	10	19	20	14	6
Control condition	Male	66	Dutch	Middle	No	Family	Fair	Good	Somewhat	Not at all	Not at all	Somewhat	Somewhat	Not at all	Agree somewhat	Agree somewhat	Neither agree or disagree	Neither agree or disagree	Neither agree or disagree	Agree somewhat	Agree somewhat	Agree somewhat	Agree somewhat	Agree somewhat	Agree somewhat	Agree somewhat	Neither agree or disagree	7	17	16	15	9
Control condition	Male	75	Dutch	High	No	Family	Good	Good	Somewhat	Somewhat	Not at all	Somewhat	Not at all	Not at all	Neither agree or disagree	Agree somewhat	Strongly agree	Agree somewhat	Strongly agree	Strongly agree	Strongly agree	Strongly agree	Agree somewhat	Agree somewhat	Agree somewhat	Neither agree or disagree	Agree somewhat	9	21	19	15	9
Control condition	Male	78	Dutch	Middle	No	Family	Good	Very good	Not at all	Not at all	Not at all	Somewhat	Somewhat	Not at all	Agree somewhat	Neither agree or disagree	Agree somewhat	Neither agree or disagree	Neither agree or disagree	Strongly agree	Strongly agree	Strongly agree	Strongly agree	Agree somewhat	Neither agree or disagree	Agree somewhat	Agree somewhat	8	17	20	15	8
Control condition	Female	65	Dutch	High	No	Single	Good	Excellent	Not at all	Not at all	Not at all	Not at all	Not at all	Not at all	Strongly agree	Neither agree or disagree	Strongly agree	Neither agree or disagree	Neither agree or disagree	Strongly agree	Strongly agree	Strongly agree	Strongly agree	Agree somewhat	Strongly agree	Neither agree or disagree	Neither agree or disagree	10	19	20	15	6
Control condition	Male	83	Dutch	High	No	Single	Good	Excellent	Not at all	Not at all	Not at all	Not at all	Not at all	Not at all	Strongly agree	Agree somewhat	Strongly agree	Neither agree or disagree	Neither agree or disagree	Strongly agree	Strongly agree	Strongly agree	Strongly agree	Agree somewhat	Neither agree or disagree	Agree somewhat	Agree somewhat	9	20	20	15	6
Control condition	Female	68	Dutch	Middle	No	Single	Fair	Excellent	Not at all	Not at all	Not at all	Not at all	Not at all	Not at all	Agree somewhat	Neither agree or disagree	Agree somewhat	Agree somewhat	Strongly agree	Strongly agree	Strongly agree	Strongly agree	Strongly agree	Agree somewhat	Neither agree or disagree	Agree somewhat	Agree somewhat	8	20	20	15	6
Control condition	Female	57	Dutch	Middle	No	Family	Fair	Fair	Moderately	Moderately	Moderately	Very much	Moderately	Moderately	Neither agree or disagree	Neither agree or disagree	Agree somewhat	Agree somewhat	Agree somewhat	Agree somewhat	Strongly agree	Strongly agree	Strongly agree	Neither agree or disagree	Agree somewhat	Agree somewhat	Strongly agree	8	18	19	16	19
Control condition	Male	69	Dutch	Middle	No	Family	Good	Very good	Somewhat	Somewhat	Not at all	Somewhat	Somewhat	Somewhat	Strongly agree	Agree somewhat	Agree somewhat	Neither agree or disagree	Agree somewhat	Strongly agree	Agree somewhat	Strongly agree	Strongly agree	Agree somewhat	Strongly agree	Neither agree or disagree	Agree somewhat	10	20	19	16	11
Control condition	Female	67	Dutch	Middle	No	Family	Fair	Very good	Somewhat	Somewhat	Not at all	Moderately	Moderately	Not at all	Strongly agree	Agree somewhat	Agree somewhat	Neither agree or disagree	Agree somewhat	Strongly agree	Strongly agree	Strongly agree	Strongly agree	Agree somewhat	Agree somewhat	Agree somewhat	Agree somewhat	7	20	20	16	12
Control condition	Male	67	Dutch	High	No	Other	Good	Fair	Somewhat	Not at all	Not at all	Somewhat	Not at all	Somewhat	Agree somewhat	Agree somewhat	Agree somewhat	Agree somewhat	Agree somewhat	Agree somewhat	Strongly agree	Strongly agree	Strongly agree	Agree somewhat	Agree somewhat	Strongly agree	Strongly agree	10	20	19	18	9
Control condition	Female	65	Dutch	Middle	No	Other	Good	Excellent	Not at all	Not at all	Not at all	Not at all	Not at all	Not at all	Strongly agree	Strongly agree	Strongly agree	Strongly agree	Agree somewhat	Strongly agree	Strongly agree	Strongly agree	Strongly agree	Strongly agree	Strongly agree	Strongly agree	Neither agree or disagree	10	24	20	18	6
Control condition	Female	67	Dutch	Middle	No	Family	Fair	Very good	Not at all	Not at all	Not at all	Not at all	Not at all	Not at all	Strongly agree	Strongly agree	Strongly agree	Strongly agree	Agree somewhat	Strongly agree	Strongly agree	Strongly agree	Strongly agree	Strongly agree	Strongly agree	Agree somewhat	Agree somewhat	9	24	20	18	6
Control condition	Female	77	Dutch	Middle	No	Family	Fair	Very good	Moderately	Somewhat	Moderately	Moderately	Moderately	Moderately	Strongly agree	Strongly agree	Strongly agree	Strongly agree	Strongly agree	Strongly agree	Strongly agree	Strongly agree	Strongly agree	Agree somewhat	Strongly agree	Agree somewhat	Strongly agree	10	25	20	18	17
Control condition	Male	67	Dutch	Middle	No	Family	Good	Good	Somewhat	Not at all	Not at all	Somewhat	Somewhat	Not at all	Strongly agree	Strongly agree	Agree somewhat	Neither agree or disagree	Agree somewhat	Strongly agree	Strongly agree	Strongly agree	Strongly agree	Strongly agree	Strongly agree	Strongly agree	Agree somewhat	9	21	20	19	9
Control condition	Female	75	Dutch	Middle	No	Family	Good	Excellent	Not at all	Not at all	Not at all	Not at all	Not at all	Not at all	Strongly agree	Agree somewhat	Strongly agree	Strongly agree	Strongly agree	Strongly agree	Strongly agree	Strongly agree	Strongly agree	Strongly agree	Strongly agree	Strongly agree	Agree somewhat	9	24	20	19	6
Control condition	Male	65	Dutch	Middle	No	Family	Fair	Fair	Somewhat	Not at all	Not at all	Somewhat	Not at all	Not at all	Strongly agree	Neither agree or disagree	Strongly agree	Neither agree or disagree	Strongly agree	Strongly agree	Strongly agree	Strongly agree	Strongly agree	Strongly agree	Strongly agree	Strongly agree	Strongly agree	10	21	20	20	8
Control condition	Male	64	Dutch	Middle	No	Single	Fair	Fair	Somewhat	Not at all	Not at all	Somewhat	Not at all	Not at all	Strongly agree	Strongly agree	Strongly agree	Strongly agree	Strongly agree	Strongly agree	Strongly agree	Strongly agree	Strongly agree	Strongly agree	Strongly agree	Strongly agree	Strongly agree	10	25	20	20	8
Control condition	Male	81	Dutch	Middle	No	Single	Fair	Fair	Somewhat	Not at all	Not at all	Not at all	Not at all	Not at all	Strongly agree	Strongly agree	Strongly agree	Strongly agree	Strongly agree	Strongly agree	Strongly agree	Strongly agree	Strongly agree	Strongly agree	Strongly agree	Strongly agree	Strongly agree	10	25	20	20	7
Golden ratio condition	Female	54	Dutch	Middle	Yes	Family	Very good	Very good	Somewhat	Somewhat	Not at all	Moderately	Moderately	Somewhat	Disagree somewhat	Strongly disagree	Strongly disagree	Strongly disagree	Strongly disagree	Strongly disagree	Strongly disagree	Strongly disagree	Strongly disagree	Strongly disagree	Strongly disagree	Strongly disagree	Strongly disagree	3	6	4	4	13
Golden ratio condition	Female	53	Dutch	High	Yes	Family	Very good	Very good	Moderately	Somewhat	Somewhat	Moderately	Very much	Somewhat	Neither agree or disagree	Strongly disagree	Disagree somewhat	Strongly disagree	Strongly disagree	Strongly disagree	Strongly disagree	Disagree somewhat	Strongly disagree	Strongly disagree	Strongly disagree	Strongly disagree	Strongly disagree	4	8	5	4	16
Golden ratio condition	Female	76	Dutch	Middle	No	Single	Very good	Very good	Moderately	Somewhat	Not at all	Moderately	Moderately	Somewhat	Disagree somewhat	Strongly disagree	Disagree somewhat	Strongly disagree	Disagree somewhat	Strongly disagree	Disagree somewhat	Disagree somewhat	Strongly disagree	Strongly disagree	Strongly disagree	Strongly disagree	Strongly disagree	3	8	6	4	14
Golden ratio condition	Female	72	Dutch	High	No	Single	Fair	Good	Not at all	Not at all	Not at all	Somewhat	Somewhat	Not at all	Strongly agree	Strongly disagree	Strongly agree	Strongly disagree	Strongly disagree	Disagree somewhat	Neither agree or disagree	Agree somewhat	Disagree somewhat	Strongly disagree	Strongly disagree	Strongly disagree	Strongly disagree	5	13	11	4	8
Golden ratio condition	Female	58	Dutch	High	No	Single	Poor	Poor	Very much	Moderately	Not at all	Very much	Very much	Moderately	Disagree somewhat	Strongly disagree	Strongly disagree	Strongly disagree	Strongly disagree	Neither agree or disagree	Strongly disagree	Strongly agree	Neither agree or disagree	Strongly disagree	Strongly disagree	Strongly disagree	Strongly disagree	1	6	12	4	19
Golden ratio condition	Female	67	Dutch	Middle	No	Single	Very good	Very good	Moderately	Somewhat	Somewhat	Very much	Moderately	Somewhat	Neither agree or disagree	Strongly disagree	Neither agree or disagree	Strongly disagree	Neither agree or disagree	Strongly disagree	Strongly disagree	Strongly agree	Strongly agree	Strongly disagree	Strongly disagree	Strongly disagree	Strongly disagree	2	11	12	4	16
Golden ratio condition	Female	74	Dutch	High	No	Single	Good	Good	Moderately	Not at all	Not at all	Very much	Moderately	Not at all	Neither agree or disagree	Neither agree or disagree	Strongly agree	Disagree somewhat	Strongly disagree	Neither agree or disagree	Disagree somewhat	Strongly agree	Disagree somewhat	Strongly disagree	Strongly disagree	Strongly disagree	Strongly disagree	5	14	12	4	13
Golden ratio condition	Female	57	Dutch	Middle	No	Family	Good	Good	Not at all	Not at all	Not at all	Somewhat	Not at all	Not at all	Strongly agree	Strongly disagree	Strongly disagree	Strongly disagree	Strongly disagree	Neither agree or disagree	Strongly agree	Strongly agree	Strongly disagree	Strongly disagree	Strongly disagree	Strongly disagree	Strongly disagree	10	9	14	4	7
Golden ratio condition	Female	78	Other	High	No	Single	Fair	Good	Very much	Very much	Somewhat	Very much	Very much	Somewhat	Strongly disagree	Strongly disagree	Strongly disagree	Strongly disagree	Strongly disagree	Neither agree or disagree	Agree somewhat	Strongly agree	Neither agree or disagree	Strongly disagree	Strongly disagree	Strongly disagree	Strongly disagree	2	5	15	4	20
Golden ratio condition	Male	73	Dutch	High	No	Family	Very good	Very good	Somewhat	Not at all	Not at all	Somewhat	Somewhat	Somewhat	Strongly disagree	Strongly disagree	Strongly disagree	Strongly disagree	Strongly disagree	Neither agree or disagree	Agree somewhat	Agree somewhat	Strongly agree	Strongly disagree	Strongly disagree	Strongly disagree	Strongly disagree	6	5	16	4	10
Golden ratio condition	Male	79	Dutch	High	No	Family	Good	Very good	Not at all	Not at all	Not at all	Not at all	Not at all	Not at all	Strongly agree	Disagree somewhat	Neither agree or disagree	Strongly disagree	Strongly disagree	Disagree somewhat	Strongly disagree	Neither agree or disagree	Strongly disagree	Disagree somewhat	Strongly disagree	Strongly disagree	Strongly disagree	9	12	7	5	6
Golden ratio condition	Other	63	Dutch	High	No	Family	Fair	Good	Moderately	Moderately	Somewhat	Moderately	Moderately	Somewhat	Disagree somewhat	Strongly disagree	Agree somewhat	Strongly disagree	Strongly disagree	Neither agree or disagree	Strongly disagree	Disagree somewhat	Disagree somewhat	Strongly disagree	Strongly disagree	Strongly disagree	Disagree somewhat	3	9	8	5	16
Golden ratio condition	Female	70	Dutch	High	No	Family	Very good	Excellent	Somewhat	Not at all	Not at all	Somewhat	Somewhat	Not at all	Agree somewhat	Disagree somewhat	Strongly disagree	Strongly disagree	Strongly disagree	Neither agree or disagree	Disagree somewhat	Neither agree or disagree	Disagree somewhat	Strongly disagree	Disagree somewhat	Strongly disagree	Strongly disagree	5	9	10	5	9
Golden ratio condition	Female	75	Dutch	High	No	Family	Good	Very good	Moderately	Somewhat	Not at all	Somewhat	Moderately	Somewhat	Agree somewhat	Neither agree or disagree	Agree somewhat	Strongly disagree	Neither agree or disagree	Disagree somewhat	Disagree somewhat	Agree somewhat	Neither agree or disagree	Strongly disagree	Strongly disagree	Strongly disagree	Disagree somewhat	3	15	11	5	13
Golden ratio condition	Male	48	Dutch	High	No	Family	Fair	Good	Somewhat	Somewhat	Not at all	Moderately	Somewhat	Somewhat	Agree somewhat	Disagree somewhat	Disagree somewhat	Disagree somewhat	Strongly disagree	Neither agree or disagree	Agree somewhat	Strongly agree	Disagree somewhat	Strongly disagree	Strongly disagree	Strongly disagree	Disagree somewhat	6	11	14	5	12
Golden ratio condition	Female	74	Dutch	High	No	Single	Good	Good	Somewhat	Somewhat	Not at all	Somewhat	Somewhat	Not at all	Neither agree or disagree	Disagree somewhat	Strongly disagree	Strongly disagree	Strongly disagree	Neither agree or disagree	Agree somewhat	Strongly agree	Agree somewhat	Strongly disagree	Strongly disagree	Strongly disagree	Disagree somewhat	7	8	16	5	10
Golden ratio condition	Other	66	Dutch	Middle	No	Family	Fair	Good	Moderately	Very much	Moderately	Not at all	Very much	Very much	Strongly agree	Strongly agree	Disagree somewhat	Strongly disagree	Strongly disagree	Strongly disagree	Strongly disagree	Strongly disagree	Strongly disagree	Strongly disagree	Strongly disagree	Disagree somewhat	Disagree somewhat	2	14	4	6	19
Golden ratio condition	Male	67	Dutch	High	No	Family	Good	Excellent	Very much	Moderately	Somewhat	Very much	Very much	Somewhat	Neither agree or disagree	Strongly disagree	Disagree somewhat	Strongly disagree	Strongly disagree	Strongly disagree	Disagree somewhat	Agree somewhat	Strongly disagree	Neither agree or disagree	Strongly disagree	Strongly disagree	Strongly disagree	3	8	8	6	19
Golden ratio condition	Male	78	Dutch	High	No	Family	Good	Excellent	Somewhat	Somewhat	Not at all	Moderately	Somewhat	Somewhat	Neither agree or disagree	Neither agree or disagree	Strongly disagree	Strongly disagree	Strongly disagree	Disagree somewhat	Disagree somewhat	Neither agree or disagree	Strongly disagree	Strongly disagree	Strongly disagree	Strongly disagree	Neither agree or disagree	4	9	8	6	12
Golden ratio condition	Female	43	Dutch	High	Yes	Family	Good	Good	Moderately	Somewhat	Not at all	Moderately	Moderately	Somewhat	Agree somewhat	Disagree somewhat	Agree somewhat	Neither agree or disagree	Neither agree or disagree	Disagree somewhat	Disagree somewhat	Neither agree or disagree	Disagree somewhat	Strongly disagree	Strongly disagree	Disagree somewhat	Disagree somewhat	7	16	9	6	14
Golden ratio condition	Female	59	Dutch	Middle	No	Single	Fair	Good	Somewhat	Not at all	Not at all	Moderately	Moderately	Not at all	Neither agree or disagree	Strongly disagree	Strongly disagree	Strongly disagree	Strongly disagree	Disagree somewhat	Strongly disagree	Agree somewhat	Neither agree or disagree	Strongly disagree	Strongly disagree	Strongly disagree	Neither agree or disagree	1	7	10	6	11
Golden ratio condition	Male	86	Dutch	High	No	Family	Fair	Excellent	Somewhat	Not at all	Not at all	Somewhat	Somewhat	Not at all	Strongly disagree	Strongly disagree	Strongly disagree	Strongly disagree	Strongly disagree	Disagree somewhat	Disagree somewhat	Strongly agree	Disagree somewhat	Strongly disagree	Strongly disagree	Disagree somewhat	Disagree somewhat	4	5	11	6	9
Golden ratio condition	Female	60	Dutch	High	No	Single	Fair	Fair	Somewhat	Somewhat	Not at all	Somewhat	Moderately	Somewhat	Agree somewhat	Neither agree or disagree	Agree somewhat	Strongly disagree	Strongly disagree	Neither agree or disagree	Disagree somewhat	Strongly agree	Neither agree or disagree	Strongly disagree	Strongly disagree	Strongly disagree	Neither agree or disagree	5	13	13	6	12
Golden ratio condition	Female	73	Dutch	High	No	Family	Good	Excellent	Moderately	Somewhat	Not at all	Very much	Very much	Somewhat	Neither agree or disagree	Agree somewhat	Neither agree or disagree	Strongly disagree	Disagree somewhat	Disagree somewhat	Neither agree or disagree	Strongly agree	Neither agree or disagree	Strongly disagree	Strongly disagree	Strongly disagree	Neither agree or disagree	4	13	13	6	16
Golden ratio condition	Male	66	Dutch	Middle	No	Family	Fair	Very good	Moderately	Somewhat	Not at all	Moderately	Very much	Somewhat	Neither agree or disagree	Strongly disagree	Strongly disagree	Strongly disagree	Strongly disagree	Neither agree or disagree	Disagree somewhat	Strongly agree	Agree somewhat	Strongly disagree	Strongly disagree	Neither agree or disagree	Strongly disagree	6	7	14	6	15
Golden ratio condition	Female	47	Dutch	Middle	No	Single	Fair	Fair	Moderately	Somewhat	Somewhat	Moderately	Moderately	Somewhat	Agree somewhat	Neither agree or disagree	Strongly disagree	Strongly disagree	Strongly disagree	Neither agree or disagree	Agree somewhat	Agree somewhat	Agree somewhat	Strongly disagree	Strongly disagree	Strongly disagree	Neither agree or disagree	3	10	15	6	15
Golden ratio condition	Male	55	Dutch	High	No	Single	Fair	Poor	Not at all	Not at all	Not at all	Not at all	Not at all	Not at all	Strongly disagree	Neither agree or disagree	Strongly disagree	Strongly disagree	Strongly disagree	Strongly agree	Neither agree or disagree	Strongly agree	Neither agree or disagree	Strongly disagree	Strongly disagree	Neither agree or disagree	Strongly disagree	8	7	16	6	6
Golden ratio condition	Male	66	Dutch	High	No	Family	Good	Excellent	Somewhat	Somewhat	Not at all	Somewhat	Moderately	Somewhat	Strongly agree	Strongly disagree	Disagree somewhat	Disagree somewhat	Strongly disagree	Neither agree or disagree	Agree somewhat	Strongly agree	Agree somewhat	Disagree somewhat	Strongly disagree	Disagree somewhat	Strongly disagree	3	11	16	6	12
Golden ratio condition	Male	79	Dutch	High	No	Other	Very good	Very good	Somewhat	Not at all	Not at all	Moderately	Somewhat	Not at all	Agree somewhat	Neither agree or disagree	Disagree somewhat	Strongly disagree	Neither agree or disagree	Agree somewhat	Agree somewhat	Strongly agree	Neither agree or disagree	Disagree somewhat	Strongly disagree	Disagree somewhat	Strongly disagree	7	13	16	6	10
Golden ratio condition	Male	71	Dutch	Middle	No	Family	Excellent	Excellent	Somewhat	Not at all	Moderately	Moderately	Moderately	Not at all	Strongly agree	Strongly disagree	Agree somewhat	Disagree somewhat	Neither agree or disagree	Neither agree or disagree	Agree somewhat	Strongly agree	Agree somewhat	Strongly disagree	Strongly disagree	Strongly disagree	Neither agree or disagree	6	15	16	6	13
Golden ratio condition	Female	61	Dutch	Middle	No	Family	Fair	Very good	Somewhat	Not at all	Not at all	Somewhat	Moderately	Somewhat	Disagree somewhat	Disagree somewhat	Disagree somewhat	Disagree somewhat	Disagree somewhat	Strongly agree	Strongly agree	Strongly agree	Strongly agree	Strongly disagree	Strongly disagree	Strongly disagree	Neither agree or disagree	9	10	20	6	11
Golden ratio condition	Male	68	Dutch	Middle	No	Family	Fair	Good	Moderately	Somewhat	Somewhat	Moderately	Moderately	Somewhat	Disagree somewhat	Disagree somewhat	Strongly disagree	Strongly disagree	Strongly disagree	Neither agree or disagree	Strongly disagree	Disagree somewhat	Disagree somewhat	Disagree somewhat	Disagree somewhat	Strongly disagree	Disagree somewhat	2	7	8	7	15
Golden ratio condition	Male	63	Dutch	High	Yes	Family	Good	Excellent	Somewhat	Not at all	Not at all	Moderately	Moderately	Not at all	Strongly agree	Strongly disagree	Disagree somewhat	Strongly disagree	Strongly disagree	Disagree somewhat	Disagree somewhat	Neither agree or disagree	Disagree somewhat	Disagree somewhat	Strongly disagree	Disagree somewhat	Disagree somewhat	6	10	9	7	11
Golden ratio condition	Female	45	Dutch	Middle	Yes	Single	Fair	Fair	Very much	Moderately	Somewhat	Very much	Very much	Somewhat	Neither agree or disagree	Strongly disagree	Strongly disagree	Disagree somewhat	Strongly disagree	Disagree somewhat	Neither agree or disagree	Agree somewhat	Strongly disagree	Strongly disagree	Strongly disagree	Strongly disagree	Agree somewhat	1	8	10	7	19
Golden ratio condition	Male	78	Dutch	High	No	Family	Good	Excellent	Somewhat	Somewhat	Not at all	Moderately	Moderately	Not at all	Neither agree or disagree	Neither agree or disagree	Agree somewhat	Agree somewhat	Disagree somewhat	Disagree somewhat	Neither agree or disagree	Neither agree or disagree	Disagree somewhat	Strongly disagree	Strongly disagree	Strongly disagree	Agree somewhat	6	16	10	7	12
Golden ratio condition	Female	69	Dutch	Middle	No	Family	Fair	Good	Moderately	Somewhat	Somewhat	Moderately	Moderately	Not at all	Strongly disagree	Disagree somewhat	Strongly disagree	Strongly disagree	Strongly disagree	Neither agree or disagree	Disagree somewhat	Neither agree or disagree	Neither agree or disagree	Strongly disagree	Strongly disagree	Strongly disagree	Agree somewhat	5	6	11	7	14
Golden ratio condition	Female	52	Dutch	Middle	Yes	Family	Good	Good	Somewhat	Somewhat	Not at all	Moderately	Somewhat	Somewhat	Neither agree or disagree	Disagree somewhat	Neither agree or disagree	Strongly disagree	Disagree somewhat	Neither agree or disagree	Disagree somewhat	Agree somewhat	Neither agree or disagree	Strongly disagree	Strongly disagree	Disagree somewhat	Neither agree or disagree	4	11	12	7	12
Golden ratio condition	Female	65	Dutch	High	No	Single	Fair	Good	Moderately	Not at all	Not at all	Moderately	Moderately	Not at all	Neither agree or disagree	Disagree somewhat	Disagree somewhat	Strongly disagree	Disagree somewhat	Neither agree or disagree	Neither agree or disagree	Agree somewhat	Neither agree or disagree	Strongly disagree	Strongly disagree	Disagree somewhat	Neither agree or disagree	4	10	13	7	12
Golden ratio condition	Male	62	Dutch	Middle	No	Family	Fair	Fair	Somewhat	Somewhat	Somewhat	Somewhat	Somewhat	Somewhat	Agree somewhat	Disagree somewhat	Agree somewhat	Neither agree or disagree	Disagree somewhat	Disagree somewhat	Agree somewhat	Agree somewhat	Neither agree or disagree	Strongly disagree	Disagree somewhat	Neither agree or disagree	Strongly disagree	6	15	13	7	12
Golden ratio condition	Male	77	Dutch	Middle	No	Family	Good	Very good	Very much	Moderately	Not at all	Moderately	Moderately	Somewhat	Agree somewhat	Strongly disagree	Strongly agree	Neither agree or disagree	Neither agree or disagree	Disagree somewhat	Agree somewhat	Strongly agree	Neither agree or disagree	Disagree somewhat	Strongly disagree	Neither agree or disagree	Strongly disagree	5	16	14	7	16
Golden ratio condition	Female	66	Dutch	High	n/a	Family	Fair	Good	Somewhat	Somewhat	Not at all	Moderately	Not at all	Moderately	Neither agree or disagree	Strongly disagree	Disagree somewhat	Strongly disagree	Disagree somewhat	Agree somewhat	Agree somewhat	Agree somewhat	Neither agree or disagree	Disagree somewhat	Disagree somewhat	Strongly disagree	Disagree somewhat	6	9	15	7	12
Golden ratio condition	Male	72	Dutch	Middle	No	Family	Poor	Good	Moderately	Somewhat	Somewhat	Very much	Very much	Somewhat	Agree somewhat	Disagree somewhat	Agree somewhat	Strongly disagree	Disagree somewhat	Strongly disagree	Disagree somewhat	Strongly disagree	Strongly disagree	Strongly disagree	Strongly disagree	Strongly disagree	Strongly agree	3	13	5	8	17
Golden ratio condition	Male	77	Dutch	Middle	No	Family	Good	Good	Somewhat	Moderately	Moderately	Moderately	Moderately	Moderately	Neither agree or disagree	Neither agree or disagree	Disagree somewhat	Disagree somewhat	Disagree somewhat	Disagree somewhat	Disagree somewhat	Neither agree or disagree	Disagree somewhat	Disagree somewhat	Strongly disagree	Disagree somewhat	Neither agree or disagree	4	12	9	8	17
Golden ratio condition	Female	53	Dutch	High	No	Family	Fair	Good	Moderately	Moderately	Not at all	Moderately	Moderately	Somewhat	Neither agree or disagree	Agree somewhat	Agree somewhat	Disagree somewhat	Neither agree or disagree	Disagree somewhat	Neither agree or disagree	Agree somewhat	Neither agree or disagree	Strongly disagree	Strongly disagree	Neither agree or disagree	Neither agree or disagree	1	16	12	8	15
Golden ratio condition	Male	52	Dutch	Middle	Yes	Family	Good	Excellent	Moderately	Not at all	Not at all	Somewhat	Moderately	Not at all	Agree somewhat	Disagree somewhat	Strongly agree	Strongly disagree	Strongly disagree	Neither agree or disagree	Disagree somewhat	Strongly agree	Neither agree or disagree	Strongly disagree	Disagree somewhat	Neither agree or disagree	Disagree somewhat	4	13	13	8	11
Golden ratio condition	Female	45	Dutch	Middle	No	Family	Good	Good	Moderately	Somewhat	Not at all	Moderately	Moderately	Somewhat	Agree somewhat	Disagree somewhat	Agree somewhat	Strongly disagree	Agree somewhat	Disagree somewhat	Strongly disagree	Strongly agree	Strongly agree	Strongly disagree	Strongly disagree	Disagree somewhat	Agree somewhat	3	15	13	8	14
Golden ratio condition	Female	51	Dutch	High	No	Other	Fair	Excellent	Not at all	Not at all	Not at all	Not at all	Not at all	Not at all	Agree somewhat	Strongly disagree	Neither agree or disagree	Disagree somewhat	Strongly disagree	Neither agree or disagree	Agree somewhat	Strongly agree	Strongly agree	Disagree somewhat	Neither agree or disagree	Disagree somewhat	Strongly disagree	8	11	17	8	6
Golden ratio condition	Male	78	Dutch	High	No	Family	Very good	Very good	Not at all	Not at all	Not at all	Not at all	Not at all	Not at all	Strongly agree	Strongly disagree	Strongly disagree	Strongly disagree	Strongly disagree	Strongly agree	Neither agree or disagree	Strongly agree	Strongly agree	Neither agree or disagree	Strongly disagree	Strongly disagree	Neither agree or disagree	9	9	18	8	6
Golden ratio condition	Male	60	Dutch	Middle	Yes	Family	Good	Good	Not at all	Not at all	Not at all	Not at all	Not at all	Not at all	Strongly agree	Strongly disagree	Strongly disagree	Strongly disagree	Strongly disagree	Strongly agree	Agree somewhat	Strongly agree	Agree somewhat	Disagree somewhat	Strongly disagree	Strongly disagree	Agree somewhat	8	9	18	8	6
Golden ratio condition	Female	75	Dutch	Middle	No	Family	Fair	Excellent	Not at all	Not at all	Not at all	Not at all	Not at all	Not at all	Agree somewhat	Agree somewhat	Neither agree or disagree	Neither agree or disagree	Neither agree or disagree	Strongly agree	Strongly agree	Strongly agree	Strongly agree	Strongly disagree	Strongly disagree	Strongly disagree	Strongly agree	8	17	20	8	6
Golden ratio condition	Male	77	Dutch	High	No	Family	Fair	Very good	Somewhat	Not at all	Not at all	Somewhat	Somewhat	Not at all	Agree somewhat	Neither agree or disagree	Disagree somewhat	Disagree somewhat	Neither agree or disagree	Agree somewhat	Disagree somewhat	Neither agree or disagree	Neither agree or disagree	Disagree somewhat	Disagree somewhat	Disagree somewhat	Neither agree or disagree	8	14	12	9	9
Golden ratio condition	Female	69	Dutch	High	No	Other	Fair	Good	Moderately	Somewhat	Somewhat	Moderately	Very much	Somewhat	Neither agree or disagree	Agree somewhat	Agree somewhat	Disagree somewhat	Disagree somewhat	Neither agree or disagree	Neither agree or disagree	Neither agree or disagree	Neither agree or disagree	Disagree somewhat	Disagree somewhat	Neither agree or disagree	Disagree somewhat	5	15	12	9	16
Golden ratio condition	Female	73	Dutch	High	No	Other	Good	Very good	Somewhat	Somewhat	Not at all	Somewhat	Somewhat	Not at all	Neither agree or disagree	Neither agree or disagree	Neither agree or disagree	Neither agree or disagree	Neither agree or disagree	Neither agree or disagree	Agree somewhat	Agree somewhat	Disagree somewhat	Neither agree or disagree	Strongly disagree	Neither agree or disagree	Disagree somewhat	7	15	13	9	10
Golden ratio condition	Female	67	Dutch	Middle	No	Single	Fair	Good	Somewhat	Somewhat	Somewhat	Somewhat	Moderately	Somewhat	Agree somewhat	Neither agree or disagree	Neither agree or disagree	Neither agree or disagree	Neither agree or disagree	Neither agree or disagree	Neither agree or disagree	Agree somewhat	Agree somewhat	Disagree somewhat	Disagree somewhat	Disagree somewhat	Neither agree or disagree	8	16	14	9	13
Golden ratio condition	Female	52	Dutch	High	Yes	Family	Good	Excellent	Somewhat	Somewhat	Not at all	Somewhat	Somewhat	Somewhat	Agree somewhat	Disagree somewhat	Disagree somewhat	Strongly disagree	Neither agree or disagree	Neither agree or disagree	Agree somewhat	Agree somewhat	Agree somewhat	Disagree somewhat	Disagree somewhat	Disagree somewhat	Neither agree or disagree	7	12	15	9	11
Golden ratio condition	Female	78	Dutch	Low	No	Single	Fair	Very good	Very much	Very much	Somewhat	Very much	Very much	Very much	Strongly agree	Strongly disagree	Strongly agree	Neither agree or disagree	Agree somewhat	Neither agree or disagree	Neither agree or disagree	Strongly agree	Strongly agree	Neither agree or disagree	Strongly disagree	Strongly disagree	Agree somewhat	5	18	16	9	22
Golden ratio condition	Female	75	Dutch	High	No	Single	Fair	Good	Not at all	Not at all	Not at all	Somewhat	Somewhat	Somewhat	Agree somewhat	Agree somewhat	Agree somewhat	Agree somewhat	Neither agree or disagree	Strongly agree	Agree somewhat	Strongly agree	Agree somewhat	Neither agree or disagree	Strongly disagree	Disagree somewhat	Neither agree or disagree	8	19	18	9	9
Golden ratio condition	Female	70	Dutch	High	No	Family	Very good	Excellent	Somewhat	Not at all	Not at all	Somewhat	Somewhat	Not at all	Agree somewhat	Neither agree or disagree	Strongly disagree	Strongly disagree	Strongly disagree	Neither agree or disagree	Neither agree or disagree	Agree somewhat	Agree somewhat	Neither agree or disagree	Disagree somewhat	Disagree somewhat	Neither agree or disagree	7	10	14	10	9
Golden ratio condition	Male	53	Dutch	High	Yes	Family	Excellent	Excellent	Not at all	Not at all	Not at all	Not at all	Not at all	Not at all	Strongly agree	Neither agree or disagree	Strongly disagree	Strongly disagree	Strongly disagree	Agree somewhat	Agree somewhat	Agree somewhat	Agree somewhat	Neither agree or disagree	Neither agree or disagree	Strongly disagree	Neither agree or disagree	9	11	16	10	6
Golden ratio condition	Male	71	Dutch	Middle	No	Family	Fair	Fair	Somewhat	Somewhat	Not at all	Moderately	Somewhat	Not at all	Agree somewhat	Strongly agree	Neither agree or disagree	Neither agree or disagree	Disagree somewhat	Agree somewhat	Agree somewhat	Strongly agree	Neither agree or disagree	Disagree somewhat	Disagree somewhat	Disagree somewhat	Agree somewhat	8	17	16	10	11
Golden ratio condition	Male	77	Dutch	Middle	No	Family	Fair	Very good	Not at all	Not at all	Not at all	Not at all	Not at all	Not at all	Neither agree or disagree	Strongly disagree	Neither agree or disagree	Strongly disagree	Neither agree or disagree	Agree somewhat	Agree somewhat	Strongly agree	Agree somewhat	Disagree somewhat	Neither agree or disagree	Neither agree or disagree	Disagree somewhat	7	11	17	10	6
Golden ratio condition	Male	69	Dutch	Middle	No	Family	Fair	Fair	Moderately	Somewhat	Not at all	Not at all	Not at all	Somewhat	Disagree somewhat	Strongly disagree	Strongly disagree	Strongly disagree	Strongly disagree	Strongly agree	Strongly agree	Strongly agree	Neither agree or disagree	Strongly disagree	Disagree somewhat	Agree somewhat	Neither agree or disagree	8	6	18	10	10
Golden ratio condition	Female	69	Dutch	Middle	No	Single	Fair	Good	Somewhat	Not at all	Not at all	Not at all	Not at all	Not at all	Neither agree or disagree	Strongly disagree	Neither agree or disagree	Strongly disagree	Neither agree or disagree	Agree somewhat	Strongly agree	Strongly agree	Agree somewhat	Disagree somewhat	Neither agree or disagree	Neither agree or disagree	Disagree somewhat	9	11	18	10	7
Golden ratio condition	Male	67	Dutch	High	No	Family	Fair	Excellent	Not at all	Somewhat	Not at all	Moderately	Somewhat	Somewhat	Strongly agree	Neither agree or disagree	Disagree somewhat	Neither agree or disagree	Disagree somewhat	Agree somewhat	Agree somewhat	Strongly agree	Strongly agree	Neither agree or disagree	Disagree somewhat	Neither agree or disagree	Disagree somewhat	9	15	18	10	11
Golden ratio condition	Male	74	Dutch	High	No	Family	Fair	Very good	Not at all	Not at all	Not at all	Not at all	Not at all	Not at all	Agree somewhat	Neither agree or disagree	Neither agree or disagree	Strongly disagree	Agree somewhat	Strongly agree	Strongly agree	Strongly agree	Agree somewhat	Strongly disagree	Neither agree or disagree	Neither agree or disagree	Neither agree or disagree	10	15	19	10	6
Golden ratio condition	Female	53	Dutch	Middle	Yes	Family	Fair	Fair	Somewhat	Not at all	Not at all	Somewhat	Somewhat	Not at all	Strongly agree	Neither agree or disagree	Neither agree or disagree	Agree somewhat	Neither agree or disagree	Strongly agree	Agree somewhat	Strongly agree	Strongly agree	Disagree somewhat	Disagree somewhat	Neither agree or disagree	Neither agree or disagree	9	18	19	10	9
Golden ratio condition	Male	60	Dutch	High	Yes	Family	Fair	Fair	Somewhat	Moderately	Not at all	Somewhat	Somewhat	Not at all	Agree somewhat	Disagree somewhat	Disagree somewhat	Strongly disagree	Disagree somewhat	Neither agree or disagree	Disagree somewhat	Neither agree or disagree	Neither agree or disagree	Neither agree or disagree	Disagree somewhat	Disagree somewhat	Agree somewhat	6	11	11	11	11
Golden ratio condition	Female	71	Other	High	No	Single	Good	Very good	Somewhat	Not at all	Not at all	Somewhat	Somewhat	Not at all	Agree somewhat	Strongly disagree	Neither agree or disagree	Disagree somewhat	Neither agree or disagree	Neither agree or disagree	Agree somewhat	Agree somewhat	Agree somewhat	Disagree somewhat	Neither agree or disagree	Neither agree or disagree	Neither agree or disagree	8	13	15	11	9
Golden ratio condition	Female	70	Other	Middle	No	Family	Fair	Good	Somewhat	Somewhat	Not at all	Moderately	Somewhat	Not at all	Agree somewhat	Agree somewhat	Neither agree or disagree	Neither agree or disagree	Neither agree or disagree	Strongly agree	Agree somewhat	Agree somewhat	Agree somewhat	Strongly disagree	Neither agree or disagree	Neither agree or disagree	Agree somewhat	7	17	17	11	11
Golden ratio condition	Male	84	Dutch	Middle	No	Family	Good	Very good	Not at all	Not at all	Not at all	Somewhat	Somewhat	Not at all	Strongly agree	Strongly disagree	Strongly agree	Neither agree or disagree	Disagree somewhat	Agree somewhat	Agree somewhat	Strongly agree	Strongly agree	Neither agree or disagree	Disagree somewhat	Disagree somewhat	Agree somewhat	5	16	18	11	8
Golden ratio condition	Female	62	Dutch	High	No	Family	Fair	Good	Somewhat	Not at all	Not at all	Somewhat	Not at all	Not at all	Strongly agree	Strongly agree	Agree somewhat	Agree somewhat	Agree somewhat	Agree somewhat	Strongly agree	Strongly agree	Strongly agree	Neither agree or disagree	Neither agree or disagree	Agree somewhat	Strongly disagree	8	22	19	11	8
Golden ratio condition	Female	77	Dutch	Middle	No	Family	Fair	Excellent	Not at all	Not at all	Not at all	Not at all	Not at all	Not at all	Agree somewhat	Disagree somewhat	Neither agree or disagree	Neither agree or disagree	Neither agree or disagree	Strongly agree	Strongly agree	Strongly agree	Strongly agree	Neither agree or disagree	Strongly disagree	Neither agree or disagree	Agree somewhat	8	15	20	11	6
Golden ratio condition	Female	65	Dutch	Middle	No	Family	Fair	Very good	Not at all	Somewhat	Not at all	Not at all	Not at all	Somewhat	Neither agree or disagree	Agree somewhat	Strongly agree	Agree somewhat	Neither agree or disagree	Strongly agree	Strongly agree	Strongly agree	Strongly agree	Neither agree or disagree	Neither agree or disagree	Disagree somewhat	Neither agree or disagree	10	19	20	11	8
Golden ratio condition	Male	52	Dutch	Middle	No	Family	Fair	Good	Moderately	Somewhat	Not at all	Moderately	Moderately	Moderately	Neither agree or disagree	Disagree somewhat	Neither agree or disagree	Disagree somewhat	Neither agree or disagree	Strongly disagree	Strongly disagree	Neither agree or disagree	Neither agree or disagree	Neither agree or disagree	Neither agree or disagree	Neither agree or disagree	Neither agree or disagree	4	13	8	12	15
Golden ratio condition	Female	68	Dutch	Middle	No	Other	Fair	Fair	Moderately	Somewhat	Not at all	Moderately	Very much	Moderately	Neither agree or disagree	Agree somewhat	Agree somewhat	Neither agree or disagree	Strongly disagree	Strongly disagree	Agree somewhat	Agree somewhat	Agree somewhat	Neither agree or disagree	Neither agree or disagree	Disagree somewhat	Agree somewhat	4	15	13	12	16
Golden ratio condition	Male	78	Dutch	High	No	Family	Good	Good	Somewhat	Somewhat	Not at all	Somewhat	Somewhat	Not at all	Agree somewhat	Disagree somewhat	Disagree somewhat	Disagree somewhat	Disagree somewhat	Agree somewhat	Agree somewhat	Agree somewhat	Agree somewhat	Agree somewhat	Neither agree or disagree	Disagree somewhat	Neither agree or disagree	8	12	16	12	10
Golden ratio condition	Male	69	Dutch	High	No	Family	Fair	Very good	Moderately	Somewhat	Not at all	Somewhat	Moderately	Not at all	Disagree somewhat	Disagree somewhat	Agree somewhat	Disagree somewhat	Disagree somewhat	Agree somewhat	Agree somewhat	Agree somewhat	Agree somewhat	Neither agree or disagree	Neither agree or disagree	Neither agree or disagree	Neither agree or disagree	7	12	16	12	12
Golden ratio condition	Female	82	Dutch	High	No	Family	Fair	Good	Somewhat	Not at all	Not at all	Somewhat	Somewhat	Somewhat	Disagree somewhat	Neither agree or disagree	Neither agree or disagree	Neither agree or disagree	Neither agree or disagree	Agree somewhat	Agree somewhat	Agree somewhat	Agree somewhat	Neither agree or disagree	Neither agree or disagree	Neither agree or disagree	Neither agree or disagree	9	14	16	12	10
Golden ratio condition	Female	73	Dutch	High	No	Single	Good	Excellent	Not at all	Not at all	Not at all	Somewhat	Somewhat	Not at all	Neither agree or disagree	Agree somewhat	Neither agree or disagree	Neither agree or disagree	Neither agree or disagree	Neither agree or disagree	Agree somewhat	Strongly agree	Agree somewhat	Neither agree or disagree	Neither agree or disagree	Neither agree or disagree	Neither agree or disagree	9	16	16	12	8
Golden ratio condition	Female	69	Dutch	Middle	No	Single	Very good	Very good	Moderately	Not at all	Not at all	Moderately	Moderately	Not at all	Neither agree or disagree	Neither agree or disagree	Agree somewhat	Agree somewhat	Neither agree or disagree	Agree somewhat	Agree somewhat	Agree somewhat	Agree somewhat	Disagree somewhat	Neither agree or disagree	Neither agree or disagree	Agree somewhat	8	17	16	12	12
Golden ratio condition	Male	79	Dutch	High	No	Other	Fair	Very good	Somewhat	Somewhat	Not at all	Somewhat	Somewhat	Not at all	Agree somewhat	Strongly agree	Agree somewhat	Neither agree or disagree	Neither agree or disagree	Agree somewhat	Agree somewhat	Agree somewhat	Agree somewhat	Neither agree or disagree	Neither agree or disagree	Neither agree or disagree	Neither agree or disagree	7	19	16	12	10
Golden ratio condition	Male	73	Dutch	Middle	No	Family	Fair	Good	Not at all	Not at all	Not at all	Not at all	Not at all	Not at all	Strongly agree	Strongly agree	Strongly agree	Neither agree or disagree	Agree somewhat	Strongly agree	Neither agree or disagree	Agree somewhat	Agree somewhat	Neither agree or disagree	Neither agree or disagree	Neither agree or disagree	Neither agree or disagree	9	22	16	12	6
Golden ratio condition	Female	68	Dutch	High	No	Single	Fair	Very good	Somewhat	Not at all	Not at all	Somewhat	Somewhat	Somewhat	Agree somewhat	Disagree somewhat	Disagree somewhat	Disagree somewhat	Disagree somewhat	Neither agree or disagree	Agree somewhat	Strongly agree	Strongly agree	Neither agree or disagree	Neither agree or disagree	Neither agree or disagree	Neither agree or disagree	6	12	17	12	10
Golden ratio condition	Male	64	Dutch	High	No	Single	Very good	Excellent	Not at all	Not at all	Not at all	Not at all	Not at all	Somewhat	Strongly agree	Neither agree or disagree	Agree somewhat	Neither agree or disagree	Neither agree or disagree	Agree somewhat	Agree somewhat	Strongly agree	Agree somewhat	Neither agree or disagree	Neither agree or disagree	Neither agree or disagree	Neither agree or disagree	8	18	17	12	7
Golden ratio condition	Female	75	Dutch	Middle	No	Single	Fair	Excellent	Not at all	Not at all	Not at all	Not at all	Not at all	Not at all	Neither agree or disagree	Neither agree or disagree	Agree somewhat	Neither agree or disagree	Neither agree or disagree	Strongly agree	Strongly agree	Strongly agree	Neither agree or disagree	Neither agree or disagree	Neither agree or disagree	Neither agree or disagree	Neither agree or disagree	10	16	18	12	6
Golden ratio condition	Female	73	Dutch	Middle	No	Family	Very good	Very good	Moderately	Not at all	Not at all	Somewhat	Moderately	Not at all	Agree somewhat	Neither agree or disagree	Strongly agree	Agree somewhat	Neither agree or disagree	Agree somewhat	Agree somewhat	Strongly agree	Strongly agree	Neither agree or disagree	Disagree somewhat	Disagree somewhat	Strongly agree	8	19	18	12	11
Golden ratio condition	Male	59	Dutch	Middle	No	Family	Fair	Fair	Not at all	Not at all	Not at all	Not at all	Not at all	Not at all	Strongly agree	Agree somewhat	Neither agree or disagree	Disagree somewhat	Disagree somewhat	Strongly agree	Strongly agree	Strongly agree	Agree somewhat	Neither agree or disagree	Neither agree or disagree	Neither agree or disagree	Neither agree or disagree	10	16	19	12	6
Golden ratio condition	Male	81	Dutch	Middle	No	Other	Good	Very good	Not at all	Not at all	Not at all	Not at all	Not at all	Not at all	Neither agree or disagree	Neither agree or disagree	Neither agree or disagree	Neither agree or disagree	Neither agree or disagree	Strongly agree	Strongly agree	Strongly agree	Strongly agree	Neither agree or disagree	Neither agree or disagree	Neither agree or disagree	Neither agree or disagree	9	15	20	12	6
Golden ratio condition	Male	75	Dutch	Middle	No	Family	Fair	Very good	Not at all	Not at all	Not at all	Not at all	Not at all	Not at all	Strongly agree	Neither agree or disagree	Neither agree or disagree	Neither agree or disagree	Neither agree or disagree	Strongly agree	Strongly agree	Strongly agree	Strongly agree	Neither agree or disagree	Neither agree or disagree	Neither agree or disagree	Neither agree or disagree	9	17	20	12	6
Golden ratio condition	Female	59	Dutch	High	Yes	Single	Fair	Good	Somewhat	Somewhat	Not at all	Somewhat	Somewhat	Not at all	Strongly agree	Neither agree or disagree	Neither agree or disagree	Neither agree or disagree	Neither agree or disagree	Neither agree or disagree	Neither agree or disagree	Neither agree or disagree	Neither agree or disagree	Neither agree or disagree	Agree somewhat	Neither agree or disagree	Neither agree or disagree	8	17	12	13	10
Golden ratio condition	Male	55	Dutch	Middle	No	Family	Fair	Fair	Not at all	Not at all	Not at all	Not at all	Not at all	Not at all	Strongly disagree	Neither agree or disagree	Strongly disagree	Strongly disagree	Agree somewhat	Agree somewhat	Disagree somewhat	Agree somewhat	Agree somewhat	Strongly agree	Neither agree or disagree	Strongly disagree	Agree somewhat	8	10	14	13	6
Golden ratio condition	Male	72	Dutch	Middle	No	Family	Fair	Good	Moderately	Not at all	Not at all	Moderately	Moderately	Not at all	Strongly agree	Agree somewhat	Neither agree or disagree	Neither agree or disagree	Neither agree or disagree	Neither agree or disagree	Agree somewhat	Strongly agree	Disagree somewhat	Strongly agree	Strongly disagree	Agree somewhat	Neither agree or disagree	6	18	14	13	12
Golden ratio condition	Female	70	Dutch	Middle	No	Family	Good	Good	Somewhat	Not at all	Not at all	Somewhat	Somewhat	Not at all	Disagree somewhat	Neither agree or disagree	Agree somewhat	Strongly disagree	Strongly agree	Neither agree or disagree	Strongly agree	Strongly agree	Disagree somewhat	Neither agree or disagree	Disagree somewhat	Neither agree or disagree	Strongly agree	7	15	15	13	9
Golden ratio condition	Female	69	Dutch	Middle	No	Single	Good	Good	Somewhat	Not at all	Not at all	Somewhat	Somewhat	Not at all	Agree somewhat	Neither agree or disagree	Agree somewhat	Neither agree or disagree	Neither agree or disagree	Agree somewhat	Agree somewhat	Agree somewhat	Neither agree or disagree	Neither agree or disagree	Neither agree or disagree	Agree somewhat	Neither agree or disagree	8	17	15	13	9
Golden ratio condition	Male	84	Dutch	Middle	No	Family	Good	Good	Somewhat	Somewhat	Somewhat	Somewhat	Somewhat	Not at all	Agree somewhat	Neither agree or disagree	Agree somewhat	Neither agree or disagree	Disagree somewhat	Agree somewhat	Agree somewhat	Agree somewhat	Agree somewhat	Neither agree or disagree	Agree somewhat	Neither agree or disagree	Neither agree or disagree	6	16	16	13	11
Golden ratio condition	Male	73	Dutch	High	No	Family	Good	Good	Somewhat	Not at all	Not at all	Somewhat	Somewhat	Somewhat	Disagree somewhat	Neither agree or disagree	Neither agree or disagree	Neither agree or disagree	Neither agree or disagree	Strongly agree	Agree somewhat	Agree somewhat	Agree somewhat	Agree somewhat	Neither agree or disagree	Agree somewhat	Disagree somewhat	7	14	17	13	10
Golden ratio condition	Male	69	Dutch	Middle	No	Family	Good	Excellent	Somewhat	Not at all	Not at all	Very much	Very much	Not at all	Agree somewhat	Strongly disagree	Neither agree or disagree	Strongly disagree	Strongly disagree	Agree somewhat	Strongly agree	Strongly agree	Strongly agree	Neither agree or disagree	Neither agree or disagree	Agree somewhat	Neither agree or disagree	8	10	19	13	13
Golden ratio condition	Female	43	Dutch	Middle	Yes	Family	Fair	Fair	Moderately	Very much	Not at all	Very much	Somewhat	Very much	Strongly agree	Neither agree or disagree	Agree somewhat	Agree somewhat	Neither agree or disagree	Strongly agree	Agree somewhat	Strongly agree	Strongly agree	Agree somewhat	Agree somewhat	Agree somewhat	Strongly disagree	8	19	19	13	18
Golden ratio condition	Female	68	Dutch	High	No	Family	Fair	Good	Somewhat	Somewhat	Somewhat	Somewhat	Somewhat	Somewhat	Strongly agree	Neither agree or disagree	Strongly agree	Strongly agree	Agree somewhat	Agree somewhat	Strongly agree	Strongly agree	Strongly agree	Strongly agree	Disagree somewhat	Disagree somewhat	Agree somewhat	9	22	19	13	12
Golden ratio condition	Male	85	Dutch	High	No	Family	Good	Excellent	Somewhat	Somewhat	Not at all	Somewhat	Not at all	Not at all	Agree somewhat	Strongly agree	Disagree somewhat	Neither agree or disagree	Disagree somewhat	Strongly agree	Strongly agree	Strongly agree	Strongly agree	Agree somewhat	Disagree somewhat	Neither agree or disagree	Agree somewhat	9	16	20	13	9
Golden ratio condition	Male	46	Dutch	High	No	Single	Very good	Poor	Not at all	Somewhat	Not at all	Moderately	Not at all	Not at all	Strongly agree	Neither agree or disagree	Neither agree or disagree	Neither agree or disagree	Neither agree or disagree	Agree somewhat	Strongly agree	Strongly agree	Strongly agree	Neither agree or disagree	Agree somewhat	Agree somewhat	Neither agree or disagree	9	17	19	14	9
Golden ratio condition	Male	54	Dutch	Middle	n/a	Single	Good	Good	Somewhat	Not at all	Not at all	Somewhat	Somewhat	Somewhat	Strongly agree	Neither agree or disagree	Neither agree or disagree	Neither agree or disagree	Neither agree or disagree	Strongly agree	Strongly agree	Strongly agree	Agree somewhat	Neither agree or disagree	Agree somewhat	Agree somewhat	Neither agree or disagree	8	17	19	14	10
Golden ratio condition	Female	67	Dutch	High	No	Family	Good	Good	Somewhat	Somewhat	Not at all	Somewhat	Somewhat	Somewhat	Neither agree or disagree	Agree somewhat	Disagree somewhat	Disagree somewhat	Neither agree or disagree	Strongly agree	Strongly agree	Strongly agree	Strongly agree	Neither agree or disagree	Agree somewhat	Agree somewhat	Neither agree or disagree	8	14	20	14	11
Golden ratio condition	Male	70	Dutch	Middle	No	Family	Fair	Fair	Not at all	Somewhat	Not at all	Somewhat	Somewhat	Somewhat	Neither agree or disagree	Agree somewhat	Agree somewhat	Disagree somewhat	Neither agree or disagree	Strongly agree	Strongly agree	Strongly agree	Strongly agree	Neither agree or disagree	Agree somewhat	Neither agree or disagree	Agree somewhat	8	16	20	14	10
Golden ratio condition	Female	83	Dutch	High	No	Family	Fair	Good	Somewhat	Not at all	Not at all	Somewhat	Somewhat	Moderately	Strongly agree	Neither agree or disagree	Agree somewhat	Neither agree or disagree	Agree somewhat	Agree somewhat	Neither agree or disagree	Agree somewhat	Agree somewhat	Agree somewhat	Neither agree or disagree	Agree somewhat	Agree somewhat	8	19	15	15	11
Golden ratio condition	Male	71	Dutch	High	No	Family	Fair	Fair	Somewhat	Somewhat	Not at all	Somewhat	Somewhat	Not at all	Agree somewhat	Agree somewhat	Agree somewhat	Agree somewhat	Agree somewhat	Agree somewhat	Agree somewhat	Agree somewhat	Agree somewhat	Agree somewhat	Agree somewhat	Neither agree or disagree	Agree somewhat	8	20	16	15	10
Golden ratio condition	Female	61	Dutch	Middle	Yes	Family	Fair	Good	Not at all	Not at all	Not at all	Not at all	Not at all	Not at all	Strongly agree	Neither agree or disagree	Agree somewhat	Neither agree or disagree	Neither agree or disagree	Strongly agree	Agree somewhat	Agree somewhat	Agree somewhat	Agree somewhat	Agree somewhat	Neither agree or disagree	Agree somewhat	8	18	17	15	6
Golden ratio condition	Male	93	Dutch	Middle	No	Other	Very good	Excellent	Not at all	Not at all	Not at all	Not at all	Not at all	Not at all	Strongly agree	Strongly agree	Agree somewhat	Agree somewhat	Agree somewhat	Strongly agree	Agree somewhat	Agree somewhat	Agree somewhat	Strongly agree	Agree somewhat	Neither agree or disagree	Neither agree or disagree	10	22	17	15	6
Golden ratio condition	Male	67	Dutch	High	No	Family	Very good	Excellent	Somewhat	Not at all	Not at all	Somewhat	Not at all	Not at all	Strongly agree	Strongly agree	Strongly agree	Agree somewhat	Agree somewhat	Strongly agree	Agree somewhat	Agree somewhat	Agree somewhat	Agree somewhat	Agree somewhat	Agree somewhat	Neither agree or disagree	10	23	17	15	8
Golden ratio condition	Male	76	Dutch	High	Yes	Family	Good	Very good	Not at all	Somewhat	Not at all	Not at all	Not at all	Not at all	Strongly agree	Strongly agree	Strongly agree	Strongly agree	Agree somewhat	Disagree somewhat	Strongly agree	Strongly agree	Strongly agree	Neither agree or disagree	Strongly agree	Disagree somewhat	Strongly agree	9	24	17	15	7
Golden ratio condition	Male	64	Dutch	High	No	Single	Poor	Very good	Somewhat	Not at all	Somewhat	Not at all	Not at all	Not at all	Strongly agree	Agree somewhat	Neither agree or disagree	Disagree somewhat	Agree somewhat	Neither agree or disagree	Strongly agree	Strongly agree	Strongly agree	Agree somewhat	Agree somewhat	Neither agree or disagree	Agree somewhat	7	18	18	15	8
Golden ratio condition	Female	40	Dutch	Middle	No	Single	Good	Good	Somewhat	Somewhat	Somewhat	Somewhat	Somewhat	Somewhat	Agree somewhat	Strongly agree	Agree somewhat	Agree somewhat	Agree somewhat	Agree somewhat	Agree somewhat	Strongly agree	Strongly agree	Neither agree or disagree	Agree somewhat	Agree somewhat	Agree somewhat	7	21	18	15	12
Golden ratio condition	Female	21	Dutch	Middle	No	Other	Good	Good	Somewhat	Somewhat	Not at all	Somewhat	Not at all	Somewhat	Agree somewhat	Agree somewhat	Neither agree or disagree	Agree somewhat	Neither agree or disagree	Strongly agree	Strongly agree	Strongly agree	Agree somewhat	Agree somewhat	Agree somewhat	Neither agree or disagree	Agree somewhat	8	18	19	15	10
Golden ratio condition	Male	69	Dutch	Middle	No	Family	Good	Good	Somewhat	Somewhat	Not at all	Moderately	Somewhat	Somewhat	Strongly agree	Agree somewhat	Agree somewhat	Agree somewhat	Agree somewhat	Strongly agree	Agree somewhat	Strongly agree	Strongly agree	Agree somewhat	Neither agree or disagree	Agree somewhat	Agree somewhat	9	21	19	15	12
Golden ratio condition	Female	59	Dutch	Middle	Yes	Family	Fair	Good	Not at all	Not at all	Not at all	Not at all	Not at all	Not at all	Strongly agree	Strongly agree	Agree somewhat	Agree somewhat	Agree somewhat	Strongly agree	Strongly agree	Strongly agree	Strongly agree	Neither agree or disagree	Neither agree or disagree	Strongly agree	Agree somewhat	8	22	20	15	6
Golden ratio condition	Female	74	Dutch	Middle	No	Family	Good	Good	Not at all	Not at all	Not at all	Not at all	Not at all	Not at all	Strongly agree	Strongly agree	Strongly agree	Strongly agree	Strongly agree	Strongly agree	Strongly agree	Strongly agree	Strongly agree	Agree somewhat	Agree somewhat	Agree somewhat	Neither agree or disagree	10	25	20	15	6
Golden ratio condition	Male	75	Dutch	High	No	Family	Good	Good	Not at all	Not at all	Not at all	Very much	Somewhat	Not at all	Agree somewhat	Neither agree or disagree	Neither agree or disagree	Disagree somewhat	Neither agree or disagree	Agree somewhat	Agree somewhat	Neither agree or disagree	Neither agree or disagree	Agree somewhat	Strongly agree	Neither agree or disagree	Agree somewhat	8	15	14	16	10
Golden ratio condition	Male	64	Other	High	Yes	Family	Good	Good	Somewhat	Moderately	Not at all	Not at all	Not at all	Somewhat	Agree somewhat	Neither agree or disagree	Agree somewhat	Agree somewhat	Agree somewhat	Agree somewhat	Neither agree or disagree	Agree somewhat	Agree somewhat	Agree somewhat	Agree somewhat	Agree somewhat	Agree somewhat	8	19	15	16	10
Golden ratio condition	Male	73	Dutch	High	No	Family	Fair	Very good	Somewhat	Not at all	Not at all	Somewhat	Somewhat	Not at all	Strongly agree	Agree somewhat	Strongly agree	Strongly agree	Agree somewhat	Agree somewhat	Strongly agree	Agree somewhat	Agree somewhat	Agree somewhat	Agree somewhat	Agree somewhat	Agree somewhat	8	23	17	16	9
Golden ratio condition	Male	78	Dutch	Middle	No	Family	Very good	Very good	Moderately	Somewhat	Not at all	Somewhat	Somewhat	Somewhat	Agree somewhat	Neither agree or disagree	Strongly agree	Strongly agree	Strongly agree	Neither agree or disagree	Strongly agree	Strongly agree	Strongly agree	Neither agree or disagree	Agree somewhat	Agree somewhat	Strongly agree	7	22	18	16	12
Golden ratio condition	Female	71	Other	Middle	No	Other	Excellent	Excellent	Moderately	Somewhat	Not at all	Moderately	Moderately	Somewhat	Agree somewhat	Disagree somewhat	Agree somewhat	Strongly disagree	Agree somewhat	Strongly agree	Strongly agree	Strongly agree	Strongly agree	Disagree somewhat	Strongly agree	Agree somewhat	Strongly agree	5	15	20	16	14
Golden ratio condition	Male	66	Dutch	Middle	No	Family	Good	Excellent	Not at all	Somewhat	Not at all	Somewhat	Not at all	Not at all	Strongly agree	Agree somewhat	Agree somewhat	Neither agree or disagree	Agree somewhat	Strongly agree	Strongly agree	Strongly agree	Strongly agree	Agree somewhat	Agree somewhat	Agree somewhat	Agree somewhat	8	20	20	16	8
Golden ratio condition	Female	67	Dutch	High	No	Family	Fair	Good	Not at all	Not at all	Not at all	Not at all	Not at all	Not at all	Strongly agree	Strongly agree	Strongly agree	Strongly agree	Strongly agree	Strongly agree	Strongly agree	Strongly agree	Strongly agree	Strongly agree	Strongly agree	Neither agree or disagree	Neither agree or disagree	9	25	20	16	6
Golden ratio condition	Male	59	Dutch	Middle	Yes	Family	Good	Very good	Not at all	Not at all	Not at all	Somewhat	Somewhat	Not at all	Agree somewhat	Neither agree or disagree	Strongly disagree	Strongly disagree	Strongly disagree	Agree somewhat	Strongly agree	Strongly agree	Agree somewhat	Agree somewhat	Agree somewhat	Strongly agree	Agree somewhat	6	10	18	17	8
Golden ratio condition	Female	78	Dutch	Middle	No	Family	Fair	Fair	Somewhat	Somewhat	Not at all	Somewhat	Somewhat	Somewhat	Strongly agree	Strongly agree	Neither agree or disagree	Strongly disagree	Neither agree or disagree	Strongly agree	Strongly agree	Strongly agree	Strongly agree	Agree somewhat	Agree somewhat	Agree somewhat	Strongly agree	9	17	20	17	11
Golden ratio condition	Male	63	Dutch	High	Yes	Family	Very good	Excellent	Not at all	Not at all	Not at all	Not at all	Not at all	Not at all	Strongly agree	Neither agree or disagree	Agree somewhat	Neither agree or disagree	Neither agree or disagree	Strongly agree	Strongly agree	Strongly agree	Strongly agree	Agree somewhat	Agree somewhat	Agree somewhat	Strongly agree	9	18	20	17	6
Golden ratio condition	Male	80	Dutch	Middle	No	Family	Fair	Good	Somewhat	Not at all	Not at all	Somewhat	Not at all	Not at all	Agree somewhat	Neither agree or disagree	Neither agree or disagree	Agree somewhat	Agree somewhat	Strongly agree	Strongly agree	Strongly agree	Strongly agree	Agree somewhat	Agree somewhat	Agree somewhat	Strongly agree	7	18	20	17	8
Golden ratio condition	Other	49	Dutch	Middle	No	Single	Fair	Good	Somewhat	Somewhat	Not at all	Somewhat	Somewhat	Somewhat	Strongly agree	Neither agree or disagree	Agree somewhat	Neither agree or disagree	Neither agree or disagree	Strongly agree	Strongly agree	Strongly agree	Strongly agree	Agree somewhat	Agree somewhat	Strongly agree	Strongly agree	9	18	20	18	11
Golden ratio condition	Female	78	Dutch	Middle	No	Family	Fair	Good	Moderately	Somewhat	Somewhat	Very much	Somewhat	Somewhat	Strongly agree	Strongly agree	Strongly agree	Agree somewhat	Agree somewhat	Strongly agree	Strongly agree	Strongly agree	Strongly agree	Strongly agree	Strongly agree	Agree somewhat	Agree somewhat	8	23	20	18	15
Golden ratio condition	Male	69	Dutch	High	No	Family	Fair	Excellent	Not at all	Not at all	Not at all	Not at all	Not at all	Not at all	Strongly agree	Strongly agree	Strongly agree	Strongly agree	Strongly agree	Strongly agree	Strongly agree	Strongly agree	Strongly agree	Strongly agree	Strongly agree	Agree somewhat	Agree somewhat	10	25	20	18	6
Golden ratio condition	Male	46	Dutch	Middle	No	Family	Fair	Good	Not at all	Not at all	Not at all	Not at all	Not at all	Not at all	Agree somewhat	Strongly disagree	Strongly disagree	Strongly disagree	Disagree somewhat	Strongly agree	Strongly agree	Strongly agree	Strongly agree	Strongly agree	Strongly agree	Strongly agree	Strongly agree	10	9	20	20	6
Golden ratio condition	Male	73	Dutch	High	No	Single	Good	Excellent	Not at all	Not at all	Not at all	Not at all	Not at all	Not at all	Strongly agree	Neither agree or disagree	Strongly agree	Agree somewhat	Strongly agree	Strongly agree	Strongly agree	Strongly agree	Strongly agree	Strongly agree	Strongly agree	Strongly agree	Strongly agree	10	22	20	20	6
Golden ratio condition	Female	65	Dutch	Middle	Yes	Other	Fair	Good	Somewhat	Somewhat	Not at all	Somewhat	Not at all	Not at all	Strongly agree	Strongly agree	Agree somewhat	Agree somewhat	Agree somewhat	Strongly agree	Strongly agree	Strongly agree	Strongly agree	Strongly agree	Strongly agree	Strongly agree	Strongly agree	10	22	20	20	9
Golden ratio condition	Male	70	Other	Middle	No	Single	Good	Fair	Not at all	Not at all	Somewhat	Very much	Very much	Not at all	Strongly agree	Strongly agree	Strongly agree	Neither agree or disagree	Strongly agree	Strongly agree	Strongly agree	Strongly agree	Strongly agree	Strongly agree	Strongly agree	Strongly agree	Strongly agree	10	23	20	20	13
Golden ratio condition	Female	67	Dutch	Middle	No	Family	Good	Good	Not at all	Not at all	Not at all	Not at all	Not at all	Not at all	Agree somewhat	Strongly agree	Strongly agree	Strongly agree	Strongly agree	Strongly agree	Strongly agree	Strongly agree	Strongly agree	Strongly agree	Strongly agree	Strongly agree	Strongly agree	10	24	20	20	6
Golden ratio condition	Female	73	Dutch	Middle	No	Family	Fair	Fair	Somewhat	Not at all	Not at all	Somewhat	Somewhat	Not at all	Strongly agree	Strongly agree	Strongly agree	Strongly agree	Agree somewhat	Strongly agree	Strongly agree	Strongly agree	Strongly agree	Strongly agree	Strongly agree	Strongly agree	Strongly agree	8	24	20	20	9
Golden ratio condition	Male	64	Dutch	Middle	No	Single	Fair	Good	Not at all	Not at all	Not at all	Not at all	Not at all	Not at all	Strongly agree	Strongly agree	Strongly agree	Strongly agree	Strongly agree	Strongly agree	Strongly agree	Strongly agree	Strongly agree	Strongly agree	Strongly agree	Strongly agree	Strongly agree	10	25	20	20	6
Golden ratio condition	Male	70	Dutch	High	No	Family	Good	Good	Somewhat	Not at all	Not at all	Somewhat	Somewhat	Somewhat	Strongly agree	Strongly agree	Strongly agree	Strongly agree	Strongly agree	Strongly agree	Strongly agree	Strongly agree	Strongly agree	Strongly agree	Strongly agree	Strongly agree	Strongly agree	8	25	20	20	10
Feng shui condition	Female	72	Dutch	High	No	Family	Fair	Very good	Moderately	Not at all	Not at all	Moderately	Moderately	Not at all	Agree somewhat	Strongly disagree	Strongly disagree	Strongly disagree	Strongly disagree	Strongly disagree	Strongly disagree	Agree somewhat	Neither agree or disagree	Strongly disagree	Strongly disagree	Strongly disagree	Strongly disagree	5	8	9	4	12
Feng shui condition	Male	64	Dutch	High	No	Family	Poor	Fair	Moderately	Moderately	Somewhat	Moderately	Moderately	Somewhat	Strongly disagree	Neither agree or disagree	Strongly disagree	Strongly disagree	Strongly disagree	Neither agree or disagree	Neither agree or disagree	Neither agree or disagree	Disagree somewhat	Strongly disagree	Strongly disagree	Strongly disagree	Strongly disagree	6	7	11	4	16
Feng shui condition	Female	57	Dutch	Middle	Yes	Family	Good	Very good	Moderately	Moderately	Not at all	Very much	Moderately	Somewhat	Neither agree or disagree	Strongly disagree	Strongly disagree	Strongly disagree	Strongly disagree	Strongly disagree	Neither agree or disagree	Strongly agree	Neither agree or disagree	Strongly disagree	Strongly disagree	Strongly disagree	Strongly disagree	2	7	12	4	16
Feng shui condition	Female	76	Dutch	High	No	Family	Good	Very good	Not at all	Not at all	Not at all	Very much	Somewhat	Not at all	Neither agree or disagree	Neither agree or disagree	Strongly disagree	Strongly disagree	Strongly disagree	Neither agree or disagree	Neither agree or disagree	Neither agree or disagree	Neither agree or disagree	Strongly disagree	Strongly disagree	Strongly disagree	Strongly disagree	7	9	12	4	10
Feng shui condition	Female	63	Dutch	High	Yes	Family	Good	Good	Somewhat	Somewhat	Not at all	Moderately	Moderately	Not at all	Agree somewhat	Neither agree or disagree	Disagree somewhat	Strongly disagree	Neither agree or disagree	Neither agree or disagree	Agree somewhat	Strongly agree	Neither agree or disagree	Strongly disagree	Strongly disagree	Strongly disagree	Strongly disagree	8	13	15	4	12
Feng shui condition	Male	69	Dutch	High	No	Family	Fair	Good	Not at all	Somewhat	Not at all	Moderately	Not at all	Somewhat	Agree somewhat	Agree somewhat	Agree somewhat	Strongly disagree	Strongly disagree	Agree somewhat	Agree somewhat	Strongly agree	Agree somewhat	Strongly disagree	Strongly disagree	Strongly disagree	Strongly disagree	7	14	17	4	10
Feng shui condition	Male	72	Dutch	Middle	No	Other	Good	Good	Very much	Moderately	Somewhat	Very much	Very much	Somewhat	Agree somewhat	Neither agree or disagree	Disagree somewhat	Disagree somewhat	Disagree somewhat	Neither agree or disagree	Neither agree or disagree	Agree somewhat	Neither agree or disagree	Disagree somewhat	Strongly disagree	Strongly disagree	Strongly disagree	5	13	13	5	19
Feng shui condition	Male	50	Dutch	High	Yes	Family	Good	Very good	Somewhat	Somewhat	Not at all	Somewhat	Somewhat	Somewhat	Agree somewhat	Strongly disagree	Strongly disagree	Strongly disagree	Strongly disagree	Strongly agree	Agree somewhat	Strongly agree	Agree somewhat	Strongly disagree	Disagree somewhat	Strongly disagree	Strongly disagree	4	8	18	5	11
Feng shui condition	Female	66	Other	High	No	Family	Good	Very good	Moderately	Somewhat	Not at all	Moderately	Somewhat	Somewhat	Agree somewhat	Neither agree or disagree	Disagree somewhat	Strongly disagree	Strongly disagree	Agree somewhat	Disagree somewhat	Disagree somewhat	Neither agree or disagree	Disagree somewhat	Strongly disagree	Strongly disagree	Disagree somewhat	7	11	11	6	13
Feng shui condition	Male	63	Dutch	Middle	Yes	Family	Very good	Very good	Very much	Moderately	Somewhat	Very much	Very much	Very much	Neither agree or disagree	Strongly agree	Neither agree or disagree	Disagree somewhat	Neither agree or disagree	Neither agree or disagree	Strongly disagree	Strongly agree	Disagree somewhat	Neither agree or disagree	Strongly disagree	Strongly disagree	Strongly disagree	5	16	11	6	21
Feng shui condition	Female	49	Dutch	Middle	No	Family	Fair	Good	Moderately	Somewhat	Not at all	Moderately	Moderately	Not at all	Disagree somewhat	Agree somewhat	Disagree somewhat	Disagree somewhat	Neither agree or disagree	Neither agree or disagree	Strongly disagree	Agree somewhat	Agree somewhat	Strongly disagree	Strongly disagree	Disagree somewhat	Disagree somewhat	4	13	12	6	13
Feng shui condition	Female	60	Dutch	High	No	Family	Good	Very good	Moderately	Moderately	Not at all	Moderately	Moderately	Moderately	Strongly disagree	Strongly disagree	Strongly disagree	Disagree somewhat	Strongly disagree	Neither agree or disagree	Agree somewhat	Strongly agree	Neither agree or disagree	Strongly disagree	Strongly disagree	Strongly disagree	Neither agree or disagree	5	6	15	6	16
Feng shui condition	Female	72	Dutch	Middle	No	Other	Good	Good	Moderately	Somewhat	Not at all	Moderately	Somewhat	Somewhat	Agree somewhat	Disagree somewhat	Neither agree or disagree	Agree somewhat	Neither agree or disagree	Neither agree or disagree	Agree somewhat	Strongly agree	Agree somewhat	Strongly disagree	Strongly disagree	Strongly disagree	Neither agree or disagree	6	16	16	6	13
Feng shui condition	Female	65	Dutch	High	No	Single	Poor	Good	Not at all	Not at all	Not at all	Not at all	Not at all	Not at all	Strongly agree	Strongly agree	Disagree somewhat	Disagree somewhat	Disagree somewhat	Strongly agree	Strongly agree	Strongly agree	Strongly agree	Strongly disagree	Strongly disagree	Strongly disagree	Neither agree or disagree	8	16	20	6	6
Feng shui condition	Male	59	Dutch	High	Yes	Family	Fair	Fair	Moderately	Moderately	Not at all	Moderately	Moderately	Moderately	Neither agree or disagree	Disagree somewhat	Neither agree or disagree	Neither agree or disagree	Neither agree or disagree	Neither agree or disagree	Neither agree or disagree	Neither agree or disagree	Neither agree or disagree	Disagree somewhat	Strongly disagree	Disagree somewhat	Disagree somewhat	5	14	12	7	16
Feng shui condition	Female	71	Dutch	High	No	Family	Good	Very good	Somewhat	Somewhat	Moderately	Somewhat	Somewhat	Not at all	Disagree somewhat	Disagree somewhat	Strongly disagree	Strongly disagree	Strongly disagree	Disagree somewhat	Neither agree or disagree	Agree somewhat	Agree somewhat	Disagree somewhat	Strongly disagree	Strongly disagree	Neither agree or disagree	7	7	13	7	12
Feng shui condition	Male	79	Dutch	Middle	No	Single	Fair	Fair	Somewhat	Not at all	Not at all	Very much	Very much	Not at all	Strongly agree	Disagree somewhat	Agree somewhat	Strongly disagree	Neither agree or disagree	Agree somewhat	Neither agree or disagree	Agree somewhat	Agree somewhat	Disagree somewhat	Strongly disagree	Strongly disagree	Neither agree or disagree	7	15	15	7	13
Feng shui condition	Female	61	Other	High	Yes	Family	Fair	Very good	Not at all	Not at all	Not at all	Not at all	Not at all	Not at all	Strongly agree	Strongly agree	Strongly disagree	Strongly disagree	Disagree somewhat	Strongly agree	Strongly agree	Strongly agree	Strongly agree	Disagree somewhat	Disagree somewhat	Disagree somewhat	Strongly disagree	8	14	20	7	6
Feng shui condition	Female	58	Dutch	High	No	Single	Fair	Fair	Moderately	Moderately	Somewhat	Very much	Moderately	Moderately	Agree somewhat	Strongly disagree	Strongly disagree	Strongly disagree	Strongly disagree	Disagree somewhat	Neither agree or disagree	Agree somewhat	Neither agree or disagree	Disagree somewhat	Disagree somewhat	Disagree somewhat	Disagree somewhat	4	8	12	8	18
Feng shui condition	Male	52	Dutch	Middle	Yes	Family	Very good	Very good	Moderately	Somewhat	Not at all	Very much	Very much	Somewhat	Neither agree or disagree	Disagree somewhat	Strongly disagree	Strongly disagree	Disagree somewhat	Neither agree or disagree	Neither agree or disagree	Agree somewhat	Disagree somewhat	Disagree somewhat	Strongly disagree	Agree somewhat	Strongly disagree	5	9	12	8	16
Feng shui condition	Male	70	Dutch	High	No	Family	Good	Excellent	Somewhat	Somewhat	Not at all	Moderately	Moderately	Not at all	Neither agree or disagree	Strongly disagree	Strongly disagree	Strongly disagree	Strongly disagree	Disagree somewhat	Strongly disagree	Strongly agree	Strongly agree	Strongly disagree	Strongly disagree	Strongly agree	Strongly disagree	2	7	13	8	12
Feng shui condition	Female	72	Dutch	High	No	Family	Good	Good	Somewhat	Somewhat	Not at all	Somewhat	Somewhat	Not at all	Disagree somewhat	Disagree somewhat	Strongly disagree	Strongly disagree	Strongly disagree	Neither agree or disagree	Neither agree or disagree	Agree somewhat	Agree somewhat	Disagree somewhat	Strongly disagree	Disagree somewhat	Neither agree or disagree	6	7	14	8	10
Feng shui condition	Female	59	Dutch	Middle	No	Family	Fair	Good	Not at all	Somewhat	Somewhat	Not at all	Somewhat	Somewhat	Disagree somewhat	Disagree somewhat	Disagree somewhat	Strongly disagree	Strongly disagree	Agree somewhat	Agree somewhat	Agree somewhat	Disagree somewhat	Neither agree or disagree	Disagree somewhat	Disagree somewhat	Strongly disagree	7	8	14	8	10
Feng shui condition	Female	75	Dutch	High	No	Family	Fair	Good	Somewhat	Not at all	Not at all	Somewhat	Not at all	Not at all	Agree somewhat	Neither agree or disagree	Strongly disagree	Strongly disagree	Strongly disagree	Neither agree or disagree	Neither agree or disagree	Strongly agree	Agree somewhat	Strongly disagree	Disagree somewhat	Neither agree or disagree	Disagree somewhat	6	10	15	8	8
Feng shui condition	Male	73	Dutch	Middle	No	Family	Good	Very good	Not at all	Not at all	Not at all	Not at all	Not at all	Not at all	Disagree somewhat	Disagree somewhat	Neither agree or disagree	Strongly disagree	Strongly disagree	Strongly agree	Agree somewhat	Strongly agree	Neither agree or disagree	Strongly disagree	Neither agree or disagree	Neither agree or disagree	Strongly disagree	8	9	17	8	6
Feng shui condition	Male	66	Dutch	High	No	Family	Fair	Good	Somewhat	Somewhat	Not at all	Moderately	Somewhat	Somewhat	Strongly disagree	Disagree somewhat	Agree somewhat	Disagree somewhat	Agree somewhat	Agree somewhat	Strongly agree	Strongly agree	Strongly agree	Strongly disagree	Disagree somewhat	Disagree somewhat	Neither agree or disagree	5	13	19	8	12
Feng shui condition	Male	72	Dutch	High	No	Family	Very good	Very good	Not at all	Not at all	Not at all	Somewhat	Somewhat	Somewhat	Agree somewhat	Disagree somewhat	Disagree somewhat	Disagree somewhat	Strongly disagree	Strongly agree	Strongly agree	Strongly agree	Strongly agree	Disagree somewhat	Neither agree or disagree	Disagree somewhat	Strongly disagree	7	11	20	8	9
Feng shui condition	Female	68	Dutch	High	No	Single	Fair	Good	Not at all	Not at all	Not at all	Somewhat	Not at all	Not at all	Neither agree or disagree	Disagree somewhat	Disagree somewhat	Neither agree or disagree	Strongly disagree	Strongly agree	Strongly agree	Strongly agree	Strongly agree	Disagree somewhat	Strongly disagree	Neither agree or disagree	Disagree somewhat	7	11	20	8	7
Feng shui condition	Female	51	Dutch	High	Yes	Family	Excellent	Excellent	Not at all	Not at all	Not at all	Not at all	Not at all	Not at all	Strongly agree	Strongly agree	Agree somewhat	Disagree somewhat	Strongly disagree	Strongly agree	Strongly agree	Strongly agree	Strongly agree	Disagree somewhat	Disagree somewhat	Disagree somewhat	Disagree somewhat	10	17	20	8	6
Feng shui condition	Female	53	Dutch	High	No	Family	Fair	Fair	Somewhat	Not at all	Not at all	Somewhat	Somewhat	Not at all	Neither agree or disagree	Neither agree or disagree	Strongly disagree	Strongly disagree	Disagree somewhat	Neither agree or disagree	Neither agree or disagree	Neither agree or disagree	Neither agree or disagree	Disagree somewhat	Disagree somewhat	Neither agree or disagree	Disagree somewhat	6	10	12	9	9
Feng shui condition	Female	71	Dutch	Middle	No	Family	Very good	Excellent	Moderately	Not at all	Somewhat	Moderately	Moderately	Somewhat	Disagree somewhat	Disagree somewhat	Disagree somewhat	Disagree somewhat	Disagree somewhat	Disagree somewhat	Disagree somewhat	Agree somewhat	Agree somewhat	Neither agree or disagree	Disagree somewhat	Disagree somewhat	Disagree somewhat	5	10	12	9	14
Feng shui condition	Male	59	Dutch	High	No	Family	Good	Very good	Somewhat	Somewhat	Not at all	Somewhat	Somewhat	Somewhat	Strongly disagree	Disagree somewhat	Disagree somewhat	Strongly disagree	Strongly disagree	Disagree somewhat	Agree somewhat	Strongly agree	Neither agree or disagree	Disagree somewhat	Strongly disagree	Disagree somewhat	Agree somewhat	8	7	14	9	11
Feng shui condition	Male	62	Dutch	High	Yes	Family	Good	Excellent	Somewhat	Somewhat	Not at all	Moderately	Moderately	Somewhat	Neither agree or disagree	Disagree somewhat	Disagree somewhat	Disagree somewhat	Disagree somewhat	Agree somewhat	Disagree somewhat	Agree somewhat	Agree somewhat	Neither agree or disagree	Strongly disagree	Disagree somewhat	Neither agree or disagree	5	11	14	9	13
Feng shui condition	Male	73	Dutch	High	No	Family	Good	Very good	Somewhat	Not at all	Not at all	Somewhat	Somewhat	Somewhat	Strongly agree	Neither agree or disagree	Disagree somewhat	Disagree somewhat	Disagree somewhat	Neither agree or disagree	Agree somewhat	Agree somewhat	Neither agree or disagree	Disagree somewhat	Disagree somewhat	Neither agree or disagree	Disagree somewhat	5	14	14	9	10
Feng shui condition	Male	73	Dutch	High	No	Single	Good	Good	Somewhat	Somewhat	Not at all	Somewhat	Somewhat	Somewhat	Disagree somewhat	Disagree somewhat	Disagree somewhat	Strongly disagree	Disagree somewhat	Agree somewhat	Neither agree or disagree	Agree somewhat	Agree somewhat	Disagree somewhat	Disagree somewhat	Neither agree or disagree	Disagree somewhat	8	9	15	9	11
Feng shui condition	Male	63	Dutch	Middle	Yes	Family	Good	Excellent	Somewhat	Somewhat	Somewhat	Very much	Very much	Somewhat	Neither agree or disagree	Disagree somewhat	Neither agree or disagree	Neither agree or disagree	Neither agree or disagree	Agree somewhat	Agree somewhat	Agree somewhat	Neither agree or disagree	Disagree somewhat	Strongly disagree	Agree somewhat	Disagree somewhat	7	14	15	9	16
Feng shui condition	Male	71	Dutch	Middle	Yes	Family	Very good	Excellent	Not at all	Not at all	Not at all	Not at all	Not at all	Not at all	Agree somewhat	Disagree somewhat	Disagree somewhat	Strongly disagree	Neither agree or disagree	Strongly agree	Agree somewhat	Strongly agree	Strongly agree	Disagree somewhat	Neither agree or disagree	Strongly disagree	Neither agree or disagree	8	12	19	9	6
Feng shui condition	Female	69	Dutch	Middle	No	Single	Fair	Fair	Not at all	Not at all	Not at all	Not at all	Not at all	Not at all	Strongly disagree	Agree somewhat	Neither agree or disagree	Disagree somewhat	Agree somewhat	Strongly agree	Agree somewhat	Strongly agree	Strongly agree	Neither agree or disagree	Neither agree or disagree	Disagree somewhat	Strongly disagree	8	14	19	9	6
Feng shui condition	Male	81	Dutch	High	No	Family	Good	Very good	Not at all	Not at all	Not at all	Very much	Very much	Not at all	Strongly disagree	Strongly disagree	Strongly agree	Strongly disagree	Strongly disagree	Strongly agree	Strongly agree	Strongly agree	Strongly agree	Strongly disagree	Strongly disagree	Agree somewhat	Neither agree or disagree	8	9	20	9	12
Feng shui condition	Female	57	Dutch	Middle	No	Single	Fair	Good	Somewhat	Not at all	Not at all	Somewhat	Somewhat	Not at all	Agree somewhat	Neither agree or disagree	Neither agree or disagree	Disagree somewhat	Neither agree or disagree	Neither agree or disagree	Neither agree or disagree	Agree somewhat	Neither agree or disagree	Neither agree or disagree	Disagree somewhat	Disagree somewhat	Neither agree or disagree	7	15	13	10	9
Feng shui condition	Male	84	Dutch	High	No	Family	Very good	Excellent	Not at all	Not at all	Not at all	Not at all	Not at all	Not at all	Strongly disagree	Disagree somewhat	Strongly agree	Agree somewhat	Agree somewhat	Strongly disagree	Strongly agree	Strongly agree	Strongly agree	Strongly disagree	Disagree somewhat	Agree somewhat	Neither agree or disagree	10	16	16	10	6
Feng shui condition	Male	71	Dutch	Middle	No	Family	Fair	Good	Somewhat	Somewhat	Not at all	Somewhat	Not at all	Somewhat	Agree somewhat	Agree somewhat	Disagree somewhat	Disagree somewhat	Disagree somewhat	Strongly agree	Strongly agree	Strongly agree	Neither agree or disagree	Neither agree or disagree	Disagree somewhat	Neither agree or disagree	Disagree somewhat	8	14	18	10	10
Feng shui condition	Female	73	Dutch	High	No	Family	Very good	Good	Not at all	Not at all	Not at all	Not at all	Not at all	Not at all	Strongly agree	Neither agree or disagree	Neither agree or disagree	Neither agree or disagree	Agree somewhat	Strongly agree	Strongly agree	Strongly agree	Strongly agree	Disagree somewhat	Disagree somewhat	Disagree somewhat	Agree somewhat	9	18	20	10	6
Feng shui condition	Male	71	Dutch	High	No	Family	Good	Very good	Somewhat	Somewhat	Not at all	Somewhat	Somewhat	Somewhat	Agree somewhat	Disagree somewhat	Disagree somewhat	Disagree somewhat	Disagree somewhat	Agree somewhat	Neither agree or disagree	Agree somewhat	Agree somewhat	Neither agree or disagree	Neither agree or disagree	Disagree somewhat	Neither agree or disagree	5	12	15	11	11
Feng shui condition	Female	56	Dutch	High	No	Family	Fair	Good	Somewhat	Not at all	Not at all	Somewhat	Somewhat	Not at all	Strongly agree	Disagree somewhat	Agree somewhat	Strongly disagree	Neither agree or disagree	Neither agree or disagree	Strongly agree	Strongly agree	Neither agree or disagree	Neither agree or disagree	Agree somewhat	Neither agree or disagree	Strongly disagree	7	15	16	11	9
Feng shui condition	Male	78	Dutch	High	No	Family	Fair	Good	Somewhat	Not at all	Not at all	Not at all	Not at all	Not at all	Agree somewhat	Agree somewhat	Agree somewhat	Neither agree or disagree	Agree somewhat	Agree somewhat	Agree somewhat	Agree somewhat	Agree somewhat	Neither agree or disagree	Neither agree or disagree	Neither agree or disagree	Disagree somewhat	9	19	16	11	7
Feng shui condition	Male	74	Other	High	No	Family	Very good	Excellent	Not at all	Not at all	Not at all	Somewhat	Not at all	Somewhat	Agree somewhat	Disagree somewhat	Neither agree or disagree	Disagree somewhat	Disagree somewhat	Agree somewhat	Agree somewhat	Strongly agree	Strongly agree	Disagree somewhat	Neither agree or disagree	Neither agree or disagree	Neither agree or disagree	9	13	18	11	8
Feng shui condition	Male	47	Dutch	Middle	No	Single	Good	Good	Not at all	Not at all	Not at all	Not at all	Not at all	Not at all	Strongly agree	Strongly disagree	Strongly disagree	Strongly disagree	Strongly disagree	Strongly agree	Strongly agree	Strongly agree	Agree somewhat	Neither agree or disagree	Agree somewhat	Disagree somewhat	Disagree somewhat	10	9	19	11	6
Feng shui condition	Female	79	Dutch	High	No	Family	Good	Very good	Not at all	Not at all	Not at all	Very much	Very much	Somewhat	Neither agree or disagree	Disagree somewhat	Strongly agree	Neither agree or disagree	Disagree somewhat	Strongly agree	Strongly agree	Strongly agree	Agree somewhat	Neither agree or disagree	Neither agree or disagree	Neither agree or disagree	Disagree somewhat	10	15	19	11	13
Feng shui condition	Female	58	Dutch	Middle	No	Family	Fair	Excellent	Not at all	Not at all	Not at all	Not at all	Not at all	Not at all	Strongly disagree	Strongly disagree	Agree somewhat	Strongly disagree	Strongly disagree	Strongly agree	Strongly agree	Strongly agree	Strongly agree	Neither agree or disagree	Neither agree or disagree	Strongly disagree	Agree somewhat	7	8	20	11	6
Feng shui condition	Male	77	Dutch	High	No	Family	Poor	Excellent	Not at all	Not at all	Not at all	Not at all	Not at all	Not at all	Disagree somewhat	Disagree somewhat	Strongly disagree	Disagree somewhat	Strongly disagree	Strongly agree	Strongly agree	Strongly agree	Strongly agree	Neither agree or disagree	Neither agree or disagree	Disagree somewhat	Neither agree or disagree	7	8	20	11	6
Feng shui condition	Male	73	Dutch	Middle	No	Family	Very good	Very good	Somewhat	Not at all	Not at all	Somewhat	Somewhat	Not at all	Strongly agree	Agree somewhat	Disagree somewhat	Disagree somewhat	Neither agree or disagree	Agree somewhat	Disagree somewhat	Disagree somewhat	Disagree somewhat	Agree somewhat	Agree somewhat	Disagree somewhat	Disagree somewhat	9	16	10	12	9
Feng shui condition	Male	63	Dutch	Middle	No	Single	Poor	Good	Moderately	Moderately	Not at all	Somewhat	Somewhat	Somewhat	Agree somewhat	Agree somewhat	Agree somewhat	Neither agree or disagree	Neither agree or disagree	Agree somewhat	Agree somewhat	Neither agree or disagree	Disagree somewhat	Agree somewhat	Disagree somewhat	Neither agree or disagree	Neither agree or disagree	8	18	13	12	13
Feng shui condition	Male	75	Dutch	High	No	Family	Very good	Excellent	Moderately	Moderately	Somewhat	Moderately	Moderately	Moderately	Strongly disagree	Strongly disagree	Strongly disagree	Strongly disagree	Disagree somewhat	Agree somewhat	Agree somewhat	Strongly agree	Neither agree or disagree	Disagree somewhat	Neither agree or disagree	Agree somewhat	Neither agree or disagree	8	6	16	12	17
Feng shui condition	Male	70	Dutch	Middle	No	Single	Fair	Very good	Somewhat	Not at all	Not at all	Somewhat	Not at all	Somewhat	Disagree somewhat	Neither agree or disagree	Agree somewhat	Disagree somewhat	Neither agree or disagree	Agree somewhat	Agree somewhat	Agree somewhat	Agree somewhat	Neither agree or disagree	Neither agree or disagree	Neither agree or disagree	Neither agree or disagree	9	14	16	12	9
Feng shui condition	Male	78	Dutch	Middle	No	Family	Good	Very good	Somewhat	Not at all	Not at all	Somewhat	Somewhat	Not at all	Disagree somewhat	Strongly agree	Agree somewhat	Agree somewhat	Neither agree or disagree	Agree somewhat	Agree somewhat	Agree somewhat	Agree somewhat	Neither agree or disagree	Neither agree or disagree	Disagree somewhat	Agree somewhat	7	18	16	12	9
Feng shui condition	Female	68	Dutch	Middle	No	Family	Fair	Excellent	Somewhat	Somewhat	Not at all	Somewhat	Somewhat	Moderately	Neither agree or disagree	Neither agree or disagree	Disagree somewhat	Disagree somewhat	Neither agree or disagree	Agree somewhat	Strongly agree	Strongly agree	Neither agree or disagree	Neither agree or disagree	Neither agree or disagree	Disagree somewhat	Agree somewhat	6	13	17	12	12
Feng shui condition	Female	74	Dutch	Middle	No	Other	Good	Excellent	Not at all	Not at all	Not at all	Somewhat	Somewhat	Not at all	Strongly agree	Neither agree or disagree	Strongly agree	Agree somewhat	Disagree somewhat	Strongly agree	Agree somewhat	Strongly agree	Neither agree or disagree	Neither agree or disagree	Neither agree or disagree	Neither agree or disagree	Neither agree or disagree	7	19	17	12	8
Feng shui condition	Male	66	Dutch	Middle	No	Family	Good	Good	Somewhat	Not at all	Not at all	Somewhat	Somewhat	Not at all	Strongly agree	Neither agree or disagree	Strongly agree	Agree somewhat	Agree somewhat	Strongly agree	Agree somewhat	Agree somewhat	Agree somewhat	Neither agree or disagree	Neither agree or disagree	Neither agree or disagree	Neither agree or disagree	10	21	17	12	9
Feng shui condition	Female	61	Dutch	High	Yes	Family	Fair	Fair	Not at all	Not at all	Not at all	Not at all	Not at all	Not at all	Agree somewhat	Agree somewhat	Agree somewhat	Disagree somewhat	Disagree somewhat	Strongly agree	Agree somewhat	Strongly agree	Agree somewhat	Neither agree or disagree	Neither agree or disagree	Neither agree or disagree	Neither agree or disagree	8	16	18	12	6
Feng shui condition	Female	74	Dutch	High	No	Family	Good	Very good	Not at all	Not at all	Not at all	Not at all	Not at all	Not at all	Strongly agree	Strongly agree	Agree somewhat	Neither agree or disagree	Neither agree or disagree	Agree somewhat	Agree somewhat	Strongly agree	Strongly agree	Neither agree or disagree	Neither agree or disagree	Neither agree or disagree	Neither agree or disagree	8	20	18	12	6
Feng shui condition	Female	63	Dutch	Middle	No	Other	Poor	Fair	Somewhat	Not at all	Not at all	Somewhat	Somewhat	Somewhat	Strongly disagree	Strongly disagree	Strongly disagree	Strongly disagree	Strongly disagree	Strongly agree	Strongly agree	Strongly agree	Strongly agree	Neither agree or disagree	Neither agree or disagree	Disagree somewhat	Agree somewhat	8	5	20	12	10
Feng shui condition	Female	70	Dutch	High	No	Single	Fair	Good	Somewhat	Not at all	Not at all	Somewhat	Somewhat	Not at all	Neither agree or disagree	Neither agree or disagree	Neither agree or disagree	Disagree somewhat	Neither agree or disagree	Strongly agree	Strongly agree	Strongly agree	Strongly agree	Neither agree or disagree	Neither agree or disagree	Neither agree or disagree	Neither agree or disagree	9	14	20	12	9
Feng shui condition	Male	84	Dutch	High	No	Family	Fair	Very good	Somewhat	Somewhat	Not at all	Not at all	Not at all	Somewhat	Strongly agree	Agree somewhat	Disagree somewhat	Disagree somewhat	Neither agree or disagree	Strongly agree	Strongly agree	Strongly agree	Strongly agree	Neither agree or disagree	Neither agree or disagree	Disagree somewhat	Agree somewhat	8	16	20	12	9
Feng shui condition	Other	47	Dutch	Middle	No	Other	Fair	Very good	Not at all	Not at all	Not at all	Not at all	Not at all	Not at all	Strongly agree	Strongly agree	Neither agree or disagree	Strongly agree	Strongly agree	Strongly agree	Strongly agree	Strongly agree	Strongly agree	Neither agree or disagree	Neither agree or disagree	Neither agree or disagree	Neither agree or disagree	10	23	20	12	6
Feng shui condition	Male	65	Dutch	High	No	Family	Good	Very good	Somewhat	Not at all	Not at all	Very much	Not at all	Not at all	Strongly agree	Neither agree or disagree	Disagree somewhat	Strongly disagree	Strongly disagree	Neither agree or disagree	Agree somewhat	Strongly agree	Neither agree or disagree	Neither agree or disagree	Neither agree or disagree	Agree somewhat	Neither agree or disagree	7	12	15	13	10
Feng shui condition	Male	68	Dutch	High	No	Family	Fair	Good	Somewhat	Not at all	Very much	Not at all	Not at all	Not at all	Neither agree or disagree	Disagree somewhat	Agree somewhat	Neither agree or disagree	Disagree somewhat	Agree somewhat	Agree somewhat	Agree somewhat	Agree somewhat	Neither agree or disagree	Neither agree or disagree	Agree somewhat	Neither agree or disagree	8	14	16	13	10
Feng shui condition	Male	69	Dutch	High	No	Family	Good	Good	Not at all	Not at all	Not at all	Somewhat	Somewhat	Somewhat	Agree somewhat	Neither agree or disagree	Agree somewhat	Neither agree or disagree	Neither agree or disagree	Neither agree or disagree	Agree somewhat	Strongly agree	Agree somewhat	Neither agree or disagree	Agree somewhat	Neither agree or disagree	Neither agree or disagree	9	17	16	13	9
Feng shui condition	Female	67	Dutch	High	No	Single	Fair	Good	Not at all	Somewhat	Somewhat	Moderately	Somewhat	Moderately	Strongly agree	Strongly disagree	Neither agree or disagree	Strongly disagree	Strongly disagree	Neither agree or disagree	Agree somewhat	Strongly agree	Strongly agree	Neither agree or disagree	Agree somewhat	Neither agree or disagree	Neither agree or disagree	8	11	17	13	13
Feng shui condition	Female	62	Dutch	High	No	Family	Good	Excellent	Not at all	Not at all	Not at all	Very much	Moderately	Not at all	Agree somewhat	Disagree somewhat	Agree somewhat	Strongly disagree	Disagree somewhat	Strongly agree	Agree somewhat	Strongly agree	Agree somewhat	Agree somewhat	Agree somewhat	Agree somewhat	Strongly disagree	8	13	18	13	11
Feng shui condition	Female	69	Dutch	High	No	Family	Excellent	Excellent	Not at all	Somewhat	Not at all	Somewhat	Not at all	Somewhat	Strongly agree	Neither agree or disagree	Strongly disagree	Neither agree or disagree	Strongly disagree	Agree somewhat	Strongly agree	Strongly agree	Agree somewhat	Neither agree or disagree	Agree somewhat	Neither agree or disagree	Neither agree or disagree	9	13	18	13	9
Feng shui condition	Male	73	Dutch	High	No	Family	Fair	Good	Somewhat	Somewhat	Not at all	Somewhat	Somewhat	Somewhat	Neither agree or disagree	Neither agree or disagree	Neither agree or disagree	Neither agree or disagree	Neither agree or disagree	Agree somewhat	Strongly agree	Strongly agree	Agree somewhat	Neither agree or disagree	Agree somewhat	Neither agree or disagree	Neither agree or disagree	10	15	18	13	11
Feng shui condition	Male	62	Dutch	High	No	Family	Excellent	Excellent	Not at all	Not at all	Not at all	Not at all	Not at all	Not at all	Strongly agree	Disagree somewhat	Strongly agree	Strongly disagree	Strongly disagree	Strongly agree	Strongly agree	Strongly agree	Agree somewhat	Agree somewhat	Agree somewhat	Disagree somewhat	Neither agree or disagree	10	14	19	13	6
Feng shui condition	Male	71	Dutch	Middle	No	Single	Fair	Very good	Somewhat	Not at all	Not at all	Somewhat	Somewhat	Not at all	Neither agree or disagree	Agree somewhat	Neither agree or disagree	Neither agree or disagree	Neither agree or disagree	Agree somewhat	Strongly agree	Strongly agree	Strongly agree	Neither agree or disagree	Agree somewhat	Neither agree or disagree	Neither agree or disagree	10	16	19	13	9
Feng shui condition	Male	75	Dutch	Middle	No	Family	Very good	Very good	Somewhat	Not at all	Not at all	Somewhat	Not at all	Somewhat	Strongly agree	Strongly agree	Agree somewhat	Disagree somewhat	Neither agree or disagree	Strongly agree	Agree somewhat	Strongly agree	Strongly agree	Agree somewhat	Agree somewhat	Strongly disagree	Agree somewhat	8	19	19	13	9
Feng shui condition	Male	67	Dutch	High	No	Family	Poor	Fair	Not at all	Not at all	Not at all	Somewhat	Somewhat	Somewhat	Strongly agree	Agree somewhat	Strongly disagree	Strongly disagree	Strongly disagree	Strongly agree	Strongly agree	Strongly agree	Strongly agree	Agree somewhat	Neither agree or disagree	Neither agree or disagree	Neither agree or disagree	8	12	20	13	9
Feng shui condition	Female	52	Dutch	Middle	No	Family	Good	Fair	Moderately	Somewhat	Not at all	Moderately	Somewhat	Moderately	Neither agree or disagree	Agree somewhat	Agree somewhat	Agree somewhat	Agree somewhat	Strongly agree	Strongly agree	Strongly agree	Strongly agree	Neither agree or disagree	Neither agree or disagree	Agree somewhat	Neither agree or disagree	9	19	20	13	14
Feng shui condition	Male	68	Dutch	Middle	No	Single	Good	Good	Somewhat	Somewhat	Somewhat	Somewhat	Not at all	Somewhat	Strongly agree	Agree somewhat	Neither agree or disagree	Agree somewhat	Neither agree or disagree	Strongly agree	Strongly agree	Strongly agree	Strongly agree	Neither agree or disagree	Neither agree or disagree	Neither agree or disagree	Agree somewhat	9	19	20	13	11
Feng shui condition	Female	75	Dutch	High	No	Family	Fair	Good	Moderately	Somewhat	Somewhat	Moderately	Moderately	Somewhat	Agree somewhat	Agree somewhat	Neither agree or disagree	Neither agree or disagree	Neither agree or disagree	Agree somewhat	Neither agree or disagree	Agree somewhat	Neither agree or disagree	Neither agree or disagree	Agree somewhat	Neither agree or disagree	Agree somewhat	6	17	14	14	15
Feng shui condition	Male	78	Dutch	High	No	Single	Fair	Very good	Somewhat	Not at all	Not at all	Somewhat	Somewhat	Not at all	Agree somewhat	Neither agree or disagree	Neither agree or disagree	Neither agree or disagree	Neither agree or disagree	Neither agree or disagree	Agree somewhat	Agree somewhat	Agree somewhat	Agree somewhat	Agree somewhat	Neither agree or disagree	Neither agree or disagree	9	16	15	14	9
Feng shui condition	Male	70	Dutch	High	No	Family	Good	Excellent	Somewhat	Not at all	Not at all	Somewhat	Somewhat	Not at all	Agree somewhat	Neither agree or disagree	Neither agree or disagree	Neither agree or disagree	Neither agree or disagree	Agree somewhat	Agree somewhat	Agree somewhat	Agree somewhat	Agree somewhat	Agree somewhat	Neither agree or disagree	Neither agree or disagree	9	16	16	14	9
Feng shui condition	Male	80	Dutch	High	No	Family	Good	Very good	Somewhat	Not at all	Not at all	Moderately	Moderately	Somewhat	Agree somewhat	Agree somewhat	Strongly agree	Agree somewhat	Neither agree or disagree	Agree somewhat	Agree somewhat	Agree somewhat	Agree somewhat	Agree somewhat	Agree somewhat	Neither agree or disagree	Neither agree or disagree	7	20	16	14	12
Feng shui condition	Female	50	Dutch	High	Yes	Single	Fair	Fair	Somewhat	Not at all	Not at all	Somewhat	Somewhat	Somewhat	Agree somewhat	Neither agree or disagree	Neither agree or disagree	Neither agree or disagree	Neither agree or disagree	Agree somewhat	Agree somewhat	Strongly agree	Agree somewhat	Agree somewhat	Agree somewhat	Neither agree or disagree	Neither agree or disagree	8	16	17	14	10
Feng shui condition	Male	72	Dutch	Middle	No	Family	Fair	Very good	Not at all	Not at all	Not at all	Not at all	Not at all	Not at all	Strongly agree	Neither agree or disagree	Neither agree or disagree	Disagree somewhat	Neither agree or disagree	Strongly agree	Strongly agree	Strongly agree	Neither agree or disagree	Neither agree or disagree	Agree somewhat	Neither agree or disagree	Agree somewhat	9	16	18	14	6
Feng shui condition	Female	62	Dutch	Middle	No	Family	Fair	Fair	Not at all	Not at all	Not at all	Not at all	Not at all	Not at all	Strongly agree	Strongly agree	Strongly agree	Neither agree or disagree	Strongly agree	Strongly agree	Agree somewhat	Strongly agree	Agree somewhat	Agree somewhat	Agree somewhat	Neither agree or disagree	Neither agree or disagree	10	23	18	14	6
Feng shui condition	Male	75	Dutch	High	No	Family	Very good	Very good	Not at all	Not at all	Not at all	Not at all	Not at all	Not at all	Agree somewhat	Neither agree or disagree	Agree somewhat	Neither agree or disagree	Neither agree or disagree	Strongly agree	Strongly agree	Strongly agree	Strongly agree	Agree somewhat	Agree somewhat	Neither agree or disagree	Neither agree or disagree	9	17	20	14	6
Feng shui condition	Male	73	Dutch	Middle	No	Family	Excellent	Excellent	Not at all	Not at all	Not at all	Not at all	Not at all	Not at all	Neither agree or disagree	Neither agree or disagree	Agree somewhat	Agree somewhat	Neither agree or disagree	Strongly agree	Strongly agree	Strongly agree	Strongly agree	Agree somewhat	Agree somewhat	Neither agree or disagree	Neither agree or disagree	9	17	20	14	6
Feng shui condition	Male	62	Dutch	High	Yes	Family	Good	Very good	Not at all	Not at all	Very much	Somewhat	Somewhat	Not at all	Agree somewhat	Neither agree or disagree	Disagree somewhat	Strongly disagree	Neither agree or disagree	Neither agree or disagree	Agree somewhat	Strongly agree	Agree somewhat	Agree somewhat	Agree somewhat	Agree somewhat	Neither agree or disagree	8	13	16	15	11
Feng shui condition	Male	81	Dutch	Middle	No	Family	Good	Good	Moderately	Not at all	Somewhat	Moderately	Somewhat	Somewhat	Neither agree or disagree	Agree somewhat	Neither agree or disagree	Neither agree or disagree	Agree somewhat	Agree somewhat	Agree somewhat	Agree somewhat	Agree somewhat	Agree somewhat	Neither agree or disagree	Agree somewhat	Agree somewhat	8	17	16	15	13
Feng shui condition	Female	56	Dutch	Middle	n/a	Family	Fair	Good	Not at all	Not at all	Not at all	Not at all	Not at all	Not at all	Agree somewhat	Disagree somewhat	Strongly disagree	Strongly disagree	Strongly disagree	Strongly agree	Strongly agree	Strongly agree	Neither agree or disagree	Neither agree or disagree	Agree somewhat	Agree somewhat	Agree somewhat	10	9	18	15	6
Feng shui condition	Female	60	Dutch	Middle	No	Other	Good	Good	Not at all	Not at all	Not at all	Somewhat	Not at all	Not at all	Strongly agree	Neither agree or disagree	Agree somewhat	Agree somewhat	Agree somewhat	Strongly agree	Strongly agree	Strongly agree	Agree somewhat	Agree somewhat	Agree somewhat	Agree somewhat	Neither agree or disagree	7	20	19	15	7
Feng shui condition	Male	76	Dutch	Middle	No	Family	Good	Very good	Very much	Not at all	Not at all	Somewhat	Somewhat	Not at all	Strongly agree	Strongly agree	Strongly agree	Agree somewhat	Neither agree or disagree	Strongly agree	Agree somewhat	Strongly agree	Strongly agree	Agree somewhat	Agree somewhat	Neither agree or disagree	Agree somewhat	8	22	19	15	11
Feng shui condition	Female	69	Dutch	Middle	No	Single	Fair	Good	Somewhat	Somewhat	Not at all	Not at all	Not at all	Not at all	Agree somewhat	Neither agree or disagree	Neither agree or disagree	Neither agree or disagree	Neither agree or disagree	Strongly agree	Strongly agree	Strongly agree	Strongly agree	Agree somewhat	Strongly agree	Neither agree or disagree	Neither agree or disagree	10	16	20	15	8
Feng shui condition	Female	73	Dutch	Middle	No	Family	Good	Fair	Not at all	Somewhat	Not at all	Somewhat	Somewhat	Not at all	Neither agree or disagree	Neither agree or disagree	Neither agree or disagree	Neither agree or disagree	Agree somewhat	Strongly agree	Strongly agree	Strongly agree	Strongly agree	Agree somewhat	Agree somewhat	Neither agree or disagree	Agree somewhat	9	16	20	15	9
Feng shui condition	Female	66	Dutch	High	No	Family	Fair	Good	Not at all	Somewhat	Not at all	Somewhat	Somewhat	Somewhat	Strongly agree	Agree somewhat	Strongly agree	Disagree somewhat	Disagree somewhat	Strongly agree	Strongly agree	Strongly agree	Strongly agree	Agree somewhat	Agree somewhat	Agree somewhat	Neither agree or disagree	10	18	20	15	10
Feng shui condition	Female	56	Other	High	No	Family	Fair	Very good	Not at all	Not at all	Not at all	Somewhat	Not at all	Not at all	Disagree somewhat	Agree somewhat	Agree somewhat	Agree somewhat	Agree somewhat	Strongly agree	Strongly agree	Strongly agree	Strongly agree	Strongly agree	Strongly agree	Disagree somewhat	Neither agree or disagree	10	18	20	15	7
Feng shui condition	Female	64	Dutch	Middle	No	Family	Fair	Very good	Not at all	Not at all	Not at all	Not at all	Not at all	Not at all	Strongly agree	Neither agree or disagree	Neither agree or disagree	Agree somewhat	Neither agree or disagree	Strongly agree	Strongly agree	Strongly agree	Strongly agree	Agree somewhat	Agree somewhat	Agree somewhat	Neither agree or disagree	9	18	20	15	6
Feng shui condition	Female	59	Dutch	High	Yes	Family	Good	Very good	Not at all	Not at all	Not at all	Somewhat	Somewhat	Not at all	Agree somewhat	Agree somewhat	Agree somewhat	Neither agree or disagree	Agree somewhat	Strongly agree	Strongly agree	Strongly agree	Strongly agree	Agree somewhat	Agree somewhat	Agree somewhat	Neither agree or disagree	7	19	20	15	8
Feng shui condition	Female	66	Dutch	Middle	No	Family	Good	Good	Somewhat	Not at all	Not at all	Somewhat	Somewhat	Not at all	Agree somewhat	Agree somewhat	Agree somewhat	Neither agree or disagree	Agree somewhat	Strongly agree	Strongly agree	Strongly agree	Strongly agree	Agree somewhat	Agree somewhat	Agree somewhat	Neither agree or disagree	9	19	20	15	9
Feng shui condition	Male	84	Dutch	Middle	No	Single	Good	Good	Somewhat	Somewhat	Not at all	Not at all	Not at all	Somewhat	Strongly agree	Agree somewhat	Strongly agree	Agree somewhat	Agree somewhat	Strongly agree	Strongly agree	Strongly agree	Strongly agree	Neither agree or disagree	Agree somewhat	Agree somewhat	Agree somewhat	8	22	20	15	9
Feng shui condition	Male	72	Dutch	Middle	Yes	Family	Fair	Good	Somewhat	Not at all	Not at all	Very much	Very much	Not at all	Neither agree or disagree	Agree somewhat	Agree somewhat	Neither agree or disagree	Neither agree or disagree	Agree somewhat	Agree somewhat	Agree somewhat	Neither agree or disagree	Agree somewhat	Agree somewhat	Agree somewhat	Agree somewhat	8	17	15	16	13
Feng shui condition	Male	70	Dutch	Middle	No	Family	Fair	Good	Somewhat	Not at all	Not at all	Somewhat	Somewhat	Not at all	Agree somewhat	Agree somewhat	Agree somewhat	Agree somewhat	Agree somewhat	Agree somewhat	Agree somewhat	Agree somewhat	Agree somewhat	Agree somewhat	Agree somewhat	Agree somewhat	Agree somewhat	8	20	16	16	9
Feng shui condition	Male	75	Other	High	No	Single	Fair	Good	Moderately	Somewhat	Not at all	Moderately	Somewhat	Somewhat	Agree somewhat	Agree somewhat	Agree somewhat	Agree somewhat	Agree somewhat	Agree somewhat	Agree somewhat	Agree somewhat	Agree somewhat	Agree somewhat	Agree somewhat	Agree somewhat	Agree somewhat	6	20	16	16	13
Feng shui condition	Male	73	Dutch	Middle	No	Family	Good	Good	Moderately	Somewhat	Not at all	Moderately	Moderately	Somewhat	Agree somewhat	Agree somewhat	Agree somewhat	Strongly agree	Agree somewhat	Agree somewhat	Agree somewhat	Strongly agree	Agree somewhat	Agree somewhat	Agree somewhat	Agree somewhat	Agree somewhat	8	21	17	16	14
Feng shui condition	Female	34	Dutch	High	Yes	Single	Good	Fair	Not at all	Somewhat	Not at all	Somewhat	Not at all	Not at all	Agree somewhat	Agree somewhat	Disagree somewhat	Strongly disagree	Neither agree or disagree	Strongly agree	Strongly agree	Strongly agree	Neither agree or disagree	Strongly agree	Agree somewhat	Agree somewhat	Neither agree or disagree	8	14	18	16	8
Feng shui condition	Male	67	Dutch	High	No	Family	Good	Very good	Not at all	Not at all	Not at all	Not at all	Not at all	Not at all	Agree somewhat	Neither agree or disagree	Neither agree or disagree	Neither agree or disagree	Neither agree or disagree	Strongly agree	Strongly agree	Strongly agree	Neither agree or disagree	Strongly agree	Strongly agree	Neither agree or disagree	Neither agree or disagree	10	16	18	16	6
Feng shui condition	Male	70	Other	High	No	Family	Good	Very good	Not at all	Not at all	Not at all	Not at all	Not at all	Not at all	Agree somewhat	Agree somewhat	Agree somewhat	Neither agree or disagree	Agree somewhat	Agree somewhat	Agree somewhat	Strongly agree	Strongly agree	Agree somewhat	Agree somewhat	Agree somewhat	Agree somewhat	9	19	18	16	6
Feng shui condition	Female	57	Dutch	Middle	Yes	Family	Good	Very good	Not at all	Not at all	Not at all	Somewhat	Not at all	Not at all	Strongly agree	Neither agree or disagree	Disagree somewhat	Disagree somewhat	Disagree somewhat	Agree somewhat	Strongly agree	Strongly agree	Strongly agree	Neither agree or disagree	Strongly agree	Strongly agree	Neither agree or disagree	9	14	19	16	7
Feng shui condition	Male	66	Dutch	High	No	Family	Good	Good	Somewhat	Somewhat	Not at all	Somewhat	Somewhat	Somewhat	Neither agree or disagree	Neither agree or disagree	Neither agree or disagree	Agree somewhat	Agree somewhat	Strongly agree	Strongly agree	Strongly agree	Agree somewhat	Agree somewhat	Agree somewhat	Agree somewhat	Agree somewhat	9	17	19	16	11
Feng shui condition	Female	65	Dutch	High	No	Family	Fair	Very good	Somewhat	Not at all	Not at all	Somewhat	Not at all	Not at all	Strongly agree	Agree somewhat	Neither agree or disagree	Neither agree or disagree	Agree somewhat	Strongly agree	Agree somewhat	Strongly agree	Strongly agree	Agree somewhat	Agree somewhat	Agree somewhat	Agree somewhat	8	19	19	16	8
Feng shui condition	Male	74	Dutch	High	No	Family	Fair	Good	Not at all	Not at all	Not at all	Somewhat	Somewhat	Not at all	Strongly agree	Neither agree or disagree	Strongly agree	Neither agree or disagree	Agree somewhat	Agree somewhat	Strongly agree	Strongly agree	Strongly agree	Agree somewhat	Agree somewhat	Agree somewhat	Agree somewhat	8	20	19	16	8
Feng shui condition	Male	68	Dutch	High	No	Family	Fair	Excellent	Not at all	Not at all	Not at all	Not at all	Not at all	Not at all	Agree somewhat	Strongly agree	Agree somewhat	Agree somewhat	Agree somewhat	Strongly agree	Agree somewhat	Strongly agree	Strongly agree	Strongly agree	Agree somewhat	Agree somewhat	Neither agree or disagree	10	21	19	16	6
Feng shui condition	Male	55	Dutch	High	Yes	Family	Fair	Good	Not at all	Not at all	Not at all	Not at all	Not at all	Not at all	Neither agree or disagree	Neither agree or disagree	Neither agree or disagree	Agree somewhat	Neither agree or disagree	Strongly agree	Strongly agree	Strongly agree	Strongly agree	Agree somewhat	Agree somewhat	Agree somewhat	Agree somewhat	10	16	20	16	6
Feng shui condition	Female	70	Other	High	No	Single	Fair	Good	Somewhat	Somewhat	Not at all	Somewhat	Somewhat	Somewhat	Strongly agree	Neither agree or disagree	Agree somewhat	Neither agree or disagree	Neither agree or disagree	Strongly agree	Strongly agree	Strongly agree	Strongly agree	Strongly agree	Agree somewhat	Neither agree or disagree	Agree somewhat	6	18	20	16	11
Feng shui condition	Male	57	Dutch	High	No	Single	Fair	Fair	Not at all	Not at all	Not at all	Not at all	Not at all	Somewhat	Strongly agree	Strongly agree	Neither agree or disagree	Agree somewhat	Disagree somewhat	Strongly agree	Strongly agree	Strongly agree	Strongly agree	Neither agree or disagree	Agree somewhat	Strongly agree	Agree somewhat	6	19	20	16	7
Feng shui condition	Female	65	Dutch	Middle	No	Single	Fair	Excellent	Not at all	Not at all	Not at all	Not at all	Not at all	Not at all	Strongly agree	Strongly agree	Strongly agree	Strongly disagree	Agree somewhat	Strongly agree	Strongly agree	Strongly agree	Strongly agree	Agree somewhat	Strongly agree	Agree somewhat	Neither agree or disagree	10	20	20	16	6
Feng shui condition	Male	72	Dutch	Middle	No	Family	Good	Good	Not at all	Not at all	Not at all	Not at all	Not at all	Not at all	Strongly agree	Strongly agree	Strongly agree	Agree somewhat	Agree somewhat	Strongly agree	Strongly agree	Strongly agree	Strongly agree	Strongly agree	Strongly agree	Strongly disagree	Strongly agree	10	23	20	16	6
Feng shui condition	Female	69	Dutch	High	No	Family	Good	Very good	Not at all	Not at all	Not at all	Not at all	Not at all	Somewhat	Strongly agree	Agree somewhat	Strongly agree	Agree somewhat	Strongly agree	Strongly agree	Strongly agree	Strongly agree	Strongly agree	Agree somewhat	Agree somewhat	Agree somewhat	Agree somewhat	10	23	20	16	7
Feng shui condition	Male	71	Dutch	Middle	No	Single	Good	Good	Somewhat	Not at all	Not at all	Somewhat	Somewhat	Not at all	Agree somewhat	Agree somewhat	Agree somewhat	Agree somewhat	Agree somewhat	Agree somewhat	Agree somewhat	Agree somewhat	Agree somewhat	Agree somewhat	Agree somewhat	Strongly agree	Agree somewhat	9	20	16	17	9
Feng shui condition	Male	60	Other	High	Yes	Family	Good	Very good	Not at all	Not at all	Not at all	Somewhat	Not at all	Not at all	Strongly agree	Neither agree or disagree	Strongly agree	Agree somewhat	Strongly agree	Strongly agree	Agree somewhat	Strongly agree	Agree somewhat	Agree somewhat	Agree somewhat	Agree somewhat	Strongly agree	8	22	18	17	7
Feng shui condition	Male	76	Other	High	No	Single	Poor	Fair	Somewhat	Somewhat	Not at all	Somewhat	Somewhat	Somewhat	Agree somewhat	Neither agree or disagree	Agree somewhat	Agree somewhat	Agree somewhat	Strongly agree	Strongly agree	Strongly agree	Strongly agree	Agree somewhat	Strongly agree	Strongly agree	Neither agree or disagree	8	19	20	17	11
Feng shui condition	Male	66	Dutch	Middle	No	Single	Good	Very good	Not at all	Not at all	Not at all	Not at all	Not at all	Not at all	Strongly agree	Strongly agree	Strongly agree	Agree somewhat	Disagree somewhat	Strongly agree	Strongly agree	Strongly agree	Strongly agree	Agree somewhat	Agree somewhat	Agree somewhat	Strongly agree	10	21	20	17	6
Feng shui condition	Female	72	Dutch	Middle	No	Family	Good	Good	Not at all	Somewhat	Not at all	Not at all	Not at all	Not at all	Strongly agree	Strongly agree	Strongly agree	Agree somewhat	Neither agree or disagree	Strongly agree	Strongly agree	Strongly agree	Strongly agree	Strongly agree	Strongly agree	Disagree somewhat	Strongly agree	10	22	20	17	7
Feng shui condition	Male	69	Dutch	High	No	Family	Very good	Very good	Not at all	Not at all	Not at all	Not at all	Not at all	Not at all	Strongly agree	Strongly agree	Strongly agree	Agree somewhat	Agree somewhat	Strongly agree	Strongly agree	Strongly agree	Strongly agree	Agree somewhat	Agree somewhat	Agree somewhat	Strongly agree	10	23	20	17	6
Feng shui condition	Male	70	Dutch	High	No	Family	Good	Very good	Not at all	Not at all	Not at all	Not at all	Not at all	Not at all	Strongly agree	Agree somewhat	Strongly agree	Agree somewhat	Neither agree or disagree	Agree somewhat	Agree somewhat	Strongly agree	Strongly agree	Agree somewhat	Strongly agree	Strongly agree	Agree somewhat	9	21	18	18	6
Feng shui condition	Female	63	Dutch	High	Yes	Family	Fair	Good	Not at all	Not at all	Not at all	Somewhat	Not at all	Not at all	Strongly agree	Agree somewhat	Strongly agree	Strongly agree	Strongly agree	Strongly agree	Strongly agree	Strongly agree	Neither agree or disagree	Strongly agree	Strongly agree	Strongly agree	Neither agree or disagree	10	24	18	18	7
Feng shui condition	Female	65	Dutch	Middle	n/a	Family	Fair	Excellent	Not at all	Not at all	Not at all	Not at all	Not at all	Not at all	Neither agree or disagree	Neither agree or disagree	Agree somewhat	Strongly disagree	Neither agree or disagree	Strongly agree	Agree somewhat	Strongly agree	Strongly agree	Agree somewhat	Strongly agree	Agree somewhat	Strongly agree	10	14	19	18	6
Feng shui condition	Female	70	Dutch	Middle	No	Family	Poor	Very good	Somewhat	Somewhat	Not at all	Somewhat	Not at all	Not at all	Strongly agree	Agree somewhat	Agree somewhat	Agree somewhat	Agree somewhat	Strongly agree	Agree somewhat	Strongly agree	Strongly agree	Agree somewhat	Strongly agree	Strongly agree	Agree somewhat	9	21	19	18	9
Feng shui condition	Male	59	Dutch	Middle	Yes	Single	Excellent	Excellent	Not at all	Very much	Very much	Not at all	Not at all	Very much	Strongly agree	Strongly agree	Agree somewhat	Agree somewhat	Agree somewhat	Strongly agree	Agree somewhat	Strongly agree	Strongly agree	Agree somewhat	Agree somewhat	Strongly agree	Strongly agree	10	22	19	18	15
Feng shui condition	Male	74	Dutch	High	No	Family	Fair	Good	Not at all	Not at all	Not at all	Not at all	Not at all	Not at all	Neither agree or disagree	Neither agree or disagree	Strongly agree	Neither agree or disagree	Neither agree or disagree	Strongly agree	Strongly agree	Strongly agree	Strongly agree	Strongly agree	Strongly agree	Neither agree or disagree	Strongly agree	8	17	20	18	6
Feng shui condition	Male	78	Dutch	Middle	No	Single	Good	Excellent	Not at all	Not at all	Not at all	Not at all	Not at all	Not at all	Agree somewhat	Agree somewhat	Agree somewhat	Agree somewhat	Agree somewhat	Strongly agree	Strongly agree	Strongly agree	Strongly agree	Strongly agree	Agree somewhat	Strongly agree	Agree somewhat	9	20	20	18	6
Feng shui condition	Female	49	Dutch	Middle	No	Family	Fair	Fair	Somewhat	Somewhat	Moderately	Somewhat	Somewhat	Not at all	Agree somewhat	Agree somewhat	Agree somewhat	Agree somewhat	Agree somewhat	Strongly agree	Strongly agree	Strongly agree	Strongly agree	Strongly agree	Strongly agree	Strongly agree	Neither agree or disagree	8	20	20	18	12
Feng shui condition	Male	38	Dutch	High	Yes	Family	Poor	Fair	Not at all	Not at all	Not at all	Not at all	Not at all	Not at all	Strongly agree	Agree somewhat	Agree somewhat	Neither agree or disagree	Strongly agree	Agree somewhat	Strongly agree	Strongly agree	Strongly agree	Strongly agree	Strongly agree	Strongly agree	Agree somewhat	8	21	19	19	6
Feng shui condition	Female	63	Dutch	Middle	Yes	Family	Good	Very good	Not at all	Not at all	Not at all	Not at all	Not at all	Not at all	Strongly agree	Strongly agree	Neither agree or disagree	Neither agree or disagree	Neither agree or disagree	Strongly agree	Strongly agree	Strongly agree	Neither agree or disagree	Strongly agree	Strongly agree	Strongly agree	Strongly agree	8	19	18	20	6
Feng shui condition	Male	57	Dutch	Middle	No	Family	Fair	Good	Not at all	Not at all	Not at all	Not at all	Not at all	Not at all	Neither agree or disagree	Neither agree or disagree	Neither agree or disagree	Neither agree or disagree	Neither agree or disagree	Strongly agree	Strongly agree	Strongly agree	Strongly agree	Strongly agree	Strongly agree	Strongly agree	Strongly agree	10	15	20	20	6
Feng shui condition	Male	76	Dutch	Middle	No	Single	Fair	Very good	Somewhat	Somewhat	Somewhat	Somewhat	Somewhat	Somewhat	Neither agree or disagree	Agree somewhat	Agree somewhat	Agree somewhat	Agree somewhat	Strongly agree	Strongly agree	Strongly agree	Strongly agree	Strongly agree	Strongly agree	Strongly agree	Strongly agree	9	19	20	20	12
Feng shui condition	Female	58	Dutch	High	Yes	Family	Fair	Excellent	Not at all	Not at all	Not at all	Not at all	Not at all	Not at all	Strongly agree	Strongly agree	Neither agree or disagree	Neither agree or disagree	Strongly agree	Strongly agree	Strongly agree	Strongly agree	Strongly agree	Strongly agree	Strongly agree	Strongly agree	Strongly agree	10	21	20	20	6
Feng shui condition	Male	65	Dutch	Middle	No	Family	Fair	Fair	Not at all	Somewhat	Not at all	Very much	Very much	Not at all	Strongly agree	Strongly agree	Strongly agree	Agree somewhat	Strongly agree	Strongly agree	Strongly agree	Strongly agree	Strongly agree	Strongly agree	Strongly agree	Strongly agree	Strongly agree	10	24	20	20	13
Feng shui condition	Male	68	Dutch	Middle	No	Family	Good	Good	Somewhat	Somewhat	Somewhat	Somewhat	Somewhat	Somewhat	Strongly agree	Strongly agree	Strongly agree	Strongly agree	Strongly agree	Strongly agree	Strongly agree	Strongly agree	Strongly agree	Strongly agree	Strongly agree	Strongly agree	Strongly agree	3	25	20	20	12
Feng shui condition	Male	78	Dutch	Middle	No	Family	Very good	Very good	Somewhat	Not at all	Not at all	Somewhat	Somewhat	Not at all	Strongly agree	Strongly agree	Strongly agree	Strongly agree	Strongly agree	Strongly agree	Strongly agree	Strongly agree	Strongly agree	Strongly agree	Strongly agree	Strongly agree	Strongly agree	8	25	20	20	9
Evidence based design condition	Male	78	Dutch	High	No	Family	Good	Good	Moderately	Somewhat	Somewhat	Very much	Very much	Somewhat	Strongly disagree	Strongly disagree	Strongly disagree	Strongly disagree	Strongly disagree	Neither agree or disagree	Neither agree or disagree	Neither agree or disagree	Neither agree or disagree	Strongly disagree	Strongly disagree	Strongly disagree	Strongly disagree	2	5	12	4	17
Evidence based design condition	Female	65	Dutch	High	No	Family	Fair	Very good	Not at all	Not at all	Not at all	Not at all	Not at all	Not at all	Strongly agree	Strongly disagree	Strongly agree	Strongly disagree	Strongly disagree	Strongly agree	Neither agree or disagree	Neither agree or disagree	Neither agree or disagree	Strongly disagree	Strongly disagree	Strongly disagree	Strongly disagree	8	13	14	4	6
Evidence based design condition	Female	67	Dutch	Middle	n/a	Family	Good	Good	Moderately	Not at all	Not at all	Moderately	Moderately	Not at all	Strongly agree	Neither agree or disagree	Neither agree or disagree	Neither agree or disagree	Neither agree or disagree	Agree somewhat	Strongly agree	Neither agree or disagree	Neither agree or disagree	Strongly disagree	Strongly disagree	Strongly disagree	Strongly disagree	8	17	15	4	12
Evidence based design condition	Male	79	Dutch	High	No	Single	Fair	Good	Moderately	Somewhat	Not at all	Moderately	Moderately	Not at all	Agree somewhat	Disagree somewhat	Strongly disagree	Disagree somewhat	Strongly disagree	Strongly agree	Strongly disagree	Strongly agree	Strongly agree	Disagree somewhat	Strongly disagree	Strongly disagree	Strongly disagree	8	10	16	5	13
Evidence based design condition	Male	62	Dutch	Middle	No	Family	Fair	Good	Not at all	Not at all	Not at all	Not at all	Somewhat	Not at all	Strongly agree	Disagree somewhat	Strongly disagree	Strongly disagree	Neither agree or disagree	Strongly agree	Agree somewhat	Strongly agree	Neither agree or disagree	Disagree somewhat	Strongly disagree	Strongly disagree	Strongly disagree	9	12	17	5	7
Evidence based design condition	Male	67	Dutch	High	No	Family	Good	Excellent	Somewhat	Not at all	Somewhat	Somewhat	Somewhat	Not at all	Neither agree or disagree	Disagree somewhat	Disagree somewhat	Strongly disagree	Strongly disagree	Agree somewhat	Agree somewhat	Strongly agree	Disagree somewhat	Strongly disagree	Disagree somewhat	Disagree somewhat	Strongly disagree	6	9	15	6	10
Evidence based design condition	Male	70	Dutch	High	No	Family	Good	Excellent	Very much	Somewhat	Somewhat	Moderately	Moderately	Somewhat	Neither agree or disagree	Neither agree or disagree	Disagree somewhat	Strongly disagree	Neither agree or disagree	Strongly disagree	Disagree somewhat	Neither agree or disagree	Disagree somewhat	Strongly disagree	Neither agree or disagree	Disagree somewhat	Strongly disagree	4	12	8	7	16
Evidence based design condition	Female	72	Other	Middle	No	Other	Fair	Excellent	Somewhat	Somewhat	Not at all	Somewhat	Somewhat	Somewhat	Neither agree or disagree	Disagree somewhat	Neither agree or disagree	Disagree somewhat	Neither agree or disagree	Disagree somewhat	Neither agree or disagree	Agree somewhat	Strongly disagree	Disagree somewhat	Strongly disagree	Neither agree or disagree	Strongly disagree	6	13	10	7	11
Evidence based design condition	Female	68	Dutch	High	No	Single	Good	Very good	Somewhat	Somewhat	Not at all	Somewhat	Somewhat	Somewhat	Disagree somewhat	Strongly disagree	Strongly disagree	Strongly disagree	Strongly disagree	Strongly agree	Strongly agree	Strongly agree	Neither agree or disagree	Strongly disagree	Strongly disagree	Neither agree or disagree	Disagree somewhat	6	6	18	7	11
Evidence based design condition	Male	47	Dutch	Middle	No	Single	Poor	Poor	Very much	Moderately	Moderately	Very much	Very much	Moderately	Strongly disagree	Strongly disagree	Neither agree or disagree	Strongly disagree	Neither agree or disagree	Strongly disagree	Strongly disagree	Strongly agree	Strongly disagree	Strongly disagree	Strongly disagree	Strongly agree	Strongly disagree	2	9	8	8	21
Evidence based design condition	Male	74	Dutch	High	No	Family	Fair	Good	Moderately	Not at all	Not at all	Very much	Moderately	Somewhat	Agree somewhat	Disagree somewhat	Disagree somewhat	Strongly disagree	Disagree somewhat	Disagree somewhat	Neither agree or disagree	Agree somewhat	Neither agree or disagree	Disagree somewhat	Disagree somewhat	Disagree somewhat	Disagree somewhat	3	11	12	8	14
Evidence based design condition	Male	78	Dutch	High	No	Family	Fair	Good	Somewhat	Not at all	Not at all	Somewhat	Moderately	Not at all	Strongly disagree	Strongly disagree	Strongly disagree	Strongly disagree	Strongly disagree	Neither agree or disagree	Agree somewhat	Strongly agree	Agree somewhat	Strongly disagree	Strongly disagree	Neither agree or disagree	Neither agree or disagree	7	5	16	8	10
Evidence based design condition	Female	47	Dutch	Middle	No	Single	Good	Fair	Very much	Moderately	Not at all	Very much	Very much	Somewhat	Agree somewhat	Neither agree or disagree	Strongly disagree	Strongly disagree	Strongly disagree	Agree somewhat	Agree somewhat	Strongly agree	Strongly agree	Strongly disagree	Strongly disagree	Neither agree or disagree	Neither agree or disagree	2	10	18	8	18
Evidence based design condition	Male	70	Dutch	Middle	No	Family	Good	Good	Not at all	Not at all	Not at all	Not at all	Not at all	Somewhat	Neither agree or disagree	Disagree somewhat	Strongly agree	Strongly disagree	Disagree somewhat	Strongly agree	Strongly agree	Strongly agree	Agree somewhat	Neither agree or disagree	Disagree somewhat	Disagree somewhat	Strongly disagree	9	13	19	8	7
Evidence based design condition	Female	65	Other	Middle	No	Single	Fair	Fair	Moderately	Somewhat	Somewhat	Moderately	Moderately	Somewhat	Neither agree or disagree	Disagree somewhat	Neither agree or disagree	Agree somewhat	Neither agree or disagree	Neither agree or disagree	Disagree somewhat	Agree somewhat	Neither agree or disagree	Disagree somewhat	Disagree somewhat	Disagree somewhat	Neither agree or disagree	5	15	12	9	15
Evidence based design condition	Female	67	Dutch	Middle	No	Family	Good	Good	Somewhat	Not at all	Not at all	Not at all	Somewhat	Not at all	Neither agree or disagree	Strongly disagree	Neither agree or disagree	Neither agree or disagree	Neither agree or disagree	Neither agree or disagree	Strongly agree	Neither agree or disagree	Neither agree or disagree	Strongly agree	Disagree somewhat	Strongly disagree	Strongly disagree	9	13	14	9	8
Evidence based design condition	Female	60	Dutch	Middle	Yes	Other	Fair	Good	Somewhat	Somewhat	Not at all	Somewhat	Somewhat	Somewhat	Disagree somewhat	Disagree somewhat	Disagree somewhat	Disagree somewhat	Disagree somewhat	Agree somewhat	Neither agree or disagree	Agree somewhat	Agree somewhat	Disagree somewhat	Neither agree or disagree	Neither agree or disagree	Strongly disagree	8	10	15	9	11
Evidence based design condition	Female	71	Dutch	High	No	Family	Good	Good	Not at all	Not at all	Not at all	Very much	Somewhat	Not at all	Neither agree or disagree	Agree somewhat	Neither agree or disagree	Disagree somewhat	Neither agree or disagree	Agree somewhat	Agree somewhat	Agree somewhat	Agree somewhat	Disagree somewhat	Disagree somewhat	Disagree somewhat	Neither agree or disagree	8	15	16	9	10
Evidence based design condition	Male	74	Dutch	Middle	No	Family	Good	Very good	Not at all	Not at all	Not at all	Not at all	Not at all	Not at all	Strongly agree	Agree somewhat	Strongly agree	Agree somewhat	Strongly agree	Agree somewhat	Agree somewhat	Strongly agree	Strongly agree	Disagree somewhat	Disagree somewhat	Disagree somewhat	Neither agree or disagree	9	23	18	9	6
Evidence based design condition	Female	73	Dutch	High	No	Other	Fair	Good	Moderately	Somewhat	Not at all	Moderately	Moderately	Not at all	Strongly disagree	Strongly disagree	Disagree somewhat	Neither agree or disagree	Disagree somewhat	Disagree somewhat	Disagree somewhat	Strongly disagree	Strongly disagree	Disagree somewhat	Neither agree or disagree	Disagree somewhat	Neither agree or disagree	8	9	6	10	13
Evidence based design condition	Male	75	Dutch	High	No	Family	Good	Very good	Somewhat	Somewhat	Not at all	Somewhat	Somewhat	Somewhat	Strongly agree	Agree somewhat	Strongly agree	Neither agree or disagree	Agree somewhat	Agree somewhat	Agree somewhat	Agree somewhat	Neither agree or disagree	Neither agree or disagree	Disagree somewhat	Neither agree or disagree	Disagree somewhat	7	21	15	10	11
Evidence based design condition	Female	56	Dutch	High	Yes	Family	Good	Very good	Somewhat	Not at all	Not at all	Somewhat	Somewhat	Not at all	Strongly agree	Agree somewhat	Agree somewhat	Disagree somewhat	Neither agree or disagree	Neither agree or disagree	Agree somewhat	Agree somewhat	Agree somewhat	Neither agree or disagree	Neither agree or disagree	Neither agree or disagree	Disagree somewhat	9	18	15	11	9
Evidence based design condition	Male	72	Dutch	High	No	Family	Fair	Good	Somewhat	Somewhat	Moderately	Moderately	Somewhat	Somewhat	Agree somewhat	Disagree somewhat	Neither agree or disagree	Disagree somewhat	Disagree somewhat	Agree somewhat	Agree somewhat	Agree somewhat	Agree somewhat	Disagree somewhat	Neither agree or disagree	Disagree somewhat	Agree somewhat	8	13	16	11	14
Evidence based design condition	Female	72	Dutch	High	No	Family	Fair	Good	Somewhat	Not at all	Not at all	Somewhat	Somewhat	Not at all	Neither agree or disagree	Strongly disagree	Strongly disagree	Strongly disagree	Neither agree or disagree	Agree somewhat	Agree somewhat	Strongly agree	Strongly agree	Neither agree or disagree	Agree somewhat	Strongly disagree	Neither agree or disagree	8	9	18	11	9
Evidence based design condition	Female	67	Dutch	Middle	No	Family	Good	Good	Moderately	Somewhat	Somewhat	Moderately	Moderately	Somewhat	Neither agree or disagree	Neither agree or disagree	Neither agree or disagree	Neither agree or disagree	Neither agree or disagree	Neither agree or disagree	Neither agree or disagree	Neither agree or disagree	Neither agree or disagree	Neither agree or disagree	Neither agree or disagree	Neither agree or disagree	Neither agree or disagree	3	15	12	12	15
Evidence based design condition	Male	67	Dutch	High	No	Family	Fair	Good	Somewhat	Somewhat	Not at all	Moderately	Somewhat	Somewhat	Neither agree or disagree	Neither agree or disagree	Neither agree or disagree	Strongly disagree	Neither agree or disagree	Neither agree or disagree	Agree somewhat	Agree somewhat	Neither agree or disagree	Neither agree or disagree	Neither agree or disagree	Neither agree or disagree	Neither agree or disagree	8	13	14	12	12
Evidence based design condition	Female	71	Dutch	High	No	Other	Fair	Excellent	Somewhat	Not at all	Not at all	Moderately	Somewhat	Not at all	Agree somewhat	Agree somewhat	Neither agree or disagree	Disagree somewhat	Neither agree or disagree	Neither agree or disagree	Neither agree or disagree	Agree somewhat	Agree somewhat	Neither agree or disagree	Neither agree or disagree	Neither agree or disagree	Neither agree or disagree	7	16	14	12	10
Evidence based design condition	Male	72	Dutch	Middle	No	Single	Good	Good	Moderately	Somewhat	Somewhat	Moderately	Moderately	Somewhat	Neither agree or disagree	Neither agree or disagree	Neither agree or disagree	Neither agree or disagree	Neither agree or disagree	Agree somewhat	Agree somewhat	Agree somewhat	Neither agree or disagree	Neither agree or disagree	Neither agree or disagree	Neither agree or disagree	Neither agree or disagree	6	15	15	12	15
Evidence based design condition	Male	82	Dutch	High	No	Single	Good	Excellent	Somewhat	Not at all	Not at all	Somewhat	Somewhat	Not at all	Disagree somewhat	Disagree somewhat	Disagree somewhat	Disagree somewhat	Agree somewhat	Disagree somewhat	Agree somewhat	Strongly agree	Strongly agree	Disagree somewhat	Disagree somewhat	Agree somewhat	Agree somewhat	7	12	16	12	9
Evidence based design condition	Male	76	Dutch	High	No	Single	Poor	Good	Moderately	Not at all	Not at all	Moderately	Somewhat	Somewhat	Strongly agree	Neither agree or disagree	Agree somewhat	Neither agree or disagree	Neither agree or disagree	Agree somewhat	Neither agree or disagree	Strongly agree	Agree somewhat	Neither agree or disagree	Neither agree or disagree	Neither agree or disagree	Neither agree or disagree	7	18	16	12	12
Evidence based design condition	Male	69	Dutch	High	No	Family	Good	Very good	Somewhat	Not at all	Not at all	Somewhat	Somewhat	Not at all	Agree somewhat	Neither agree or disagree	Strongly disagree	Strongly disagree	Strongly disagree	Agree somewhat	Strongly agree	Strongly agree	Agree somewhat	Neither agree or disagree	Neither agree or disagree	Neither agree or disagree	Neither agree or disagree	8	10	18	12	9
Evidence based design condition	Male	62	Dutch	Middle	No	Family	Good	Good	Somewhat	Not at all	Not at all	Not at all	Not at all	Somewhat	Agree somewhat	Neither agree or disagree	Strongly disagree	Strongly disagree	Neither agree or disagree	Agree somewhat	Agree somewhat	Strongly agree	Strongly agree	Neither agree or disagree	Neither agree or disagree	Neither agree or disagree	Neither agree or disagree	9	12	18	12	8
Evidence based design condition	Female	73	Dutch	Middle	No	Family	Poor	Very good	Somewhat	Not at all	Moderately	Somewhat	Somewhat	Not at all	Agree somewhat	Neither agree or disagree	Agree somewhat	Neither agree or disagree	Agree somewhat	Agree somewhat	Agree somewhat	Strongly agree	Strongly agree	Neither agree or disagree	Neither agree or disagree	Neither agree or disagree	Neither agree or disagree	8	18	18	12	11
Evidence based design condition	Male	72	Dutch	Middle	No	Family	Good	Good	Somewhat	Not at all	Not at all	Not at all	Very much	Somewhat	Disagree somewhat	Strongly disagree	Strongly disagree	Strongly disagree	Neither agree or disagree	Strongly agree	Agree somewhat	Strongly agree	Strongly agree	Neither agree or disagree	Neither agree or disagree	Disagree somewhat	Agree somewhat	9	8	19	12	11
Evidence based design condition	Male	58	Dutch	High	Yes	Family	Very good	Excellent	Not at all	Not at all	Not at all	Somewhat	Somewhat	Somewhat	Disagree somewhat	Neither agree or disagree	Disagree somewhat	Disagree somewhat	Disagree somewhat	Strongly agree	Agree somewhat	Strongly agree	Strongly agree	Disagree somewhat	Agree somewhat	Agree somewhat	Disagree somewhat	9	11	19	12	9
Evidence based design condition	Female	66	Dutch	High	No	Family	Very good	Very good	Not at all	Not at all	Not at all	Not at all	Not at all	Not at all	Strongly agree	Agree somewhat	Strongly agree	Strongly agree	Strongly agree	Strongly agree	Strongly agree	Strongly agree	Strongly agree	Agree somewhat	Disagree somewhat	Neither agree or disagree	Neither agree or disagree	8	24	20	12	6
Evidence based design condition	Male	62	Dutch	High	No	Family	Good	Very good	Not at all	Not at all	Not at all	Not at all	Somewhat	Not at all	Neither agree or disagree	Neither agree or disagree	Neither agree or disagree	Neither agree or disagree	Neither agree or disagree	Agree somewhat	Neither agree or disagree	Neither agree or disagree	Neither agree or disagree	Neither agree or disagree	Agree somewhat	Neither agree or disagree	Neither agree or disagree	8	15	13	13	7
Evidence based design condition	Female	65	Dutch	High	No	Family	Very good	Very good	Not at all	Not at all	Not at all	Not at all	Somewhat	Somewhat	Strongly agree	Agree somewhat	Agree somewhat	Disagree somewhat	Neither agree or disagree	Neither agree or disagree	Neither agree or disagree	Strongly agree	Neither agree or disagree	Disagree somewhat	Neither agree or disagree	Strongly agree	Neither agree or disagree	9	18	14	13	8
Evidence based design condition	Male	90	Dutch	Middle	No	Family	Fair	Very good	Not at all	Somewhat	Not at all	Somewhat	Not at all	Not at all	Strongly disagree	Agree somewhat	Strongly agree	Neither agree or disagree	Agree somewhat	Agree somewhat	Agree somewhat	Agree somewhat	Neither agree or disagree	Agree somewhat	Neither agree or disagree	Neither agree or disagree	Neither agree or disagree	8	17	15	13	8
Evidence based design condition	Female	70	Dutch	High	No	Single	Good	Excellent	Somewhat	Not at all	Not at all	Somewhat	Somewhat	Not at all	Agree somewhat	Agree somewhat	Agree somewhat	Neither agree or disagree	Agree somewhat	Agree somewhat	Agree somewhat	Agree somewhat	Agree somewhat	Neither agree or disagree	Neither agree or disagree	Neither agree or disagree	Agree somewhat	7	19	16	13	9
Evidence based design condition	Female	59	Dutch	High	No	Family	Very good	Very good	Somewhat	Not at all	Not at all	Somewhat	Somewhat	Not at all	Strongly agree	Agree somewhat	Agree somewhat	Disagree somewhat	Agree somewhat	Strongly agree	Neither agree or disagree	Agree somewhat	Agree somewhat	Agree somewhat	Agree somewhat	Agree somewhat	Strongly disagree	7	19	16	13	9
Evidence based design condition	Male	75	Dutch	High	No	Single	Good	Very good	Not at all	Not at all	Somewhat	Not at all	Somewhat	Somewhat	Strongly agree	Agree somewhat	Strongly agree	Neither agree or disagree	Neither agree or disagree	Neither agree or disagree	Agree somewhat	Strongly agree	Agree somewhat	Disagree somewhat	Agree somewhat	Agree somewhat	Neither agree or disagree	10	20	16	13	9
Evidence based design condition	Male	59	Dutch	Middle	No	Family	Fair	Fair	Somewhat	Not at all	Not at all	Not at all	Not at all	Not at all	Neither agree or disagree	Neither agree or disagree	Neither agree or disagree	Neither agree or disagree	Neither agree or disagree	Agree somewhat	Agree somewhat	Strongly agree	Agree somewhat	Neither agree or disagree	Neither agree or disagree	Neither agree or disagree	Agree somewhat	9	15	17	13	7
Evidence based design condition	Female	59	Dutch	Middle	Yes	Family	Fair	Good	Somewhat	Somewhat	Somewhat	Moderately	Moderately	Somewhat	Neither agree or disagree	Neither agree or disagree	Strongly agree	Disagree somewhat	Disagree somewhat	Strongly agree	Agree somewhat	Agree somewhat	Agree somewhat	Neither agree or disagree	Disagree somewhat	Agree somewhat	Agree somewhat	8	15	17	13	14
Evidence based design condition	Other	55	Dutch	Middle	No	Single	Excellent	Excellent	Not at all	Not at all	Not at all	Not at all	Not at all	Not at all	Strongly agree	Agree somewhat	Strongly disagree	Disagree somewhat	Agree somewhat	Strongly agree	Disagree somewhat	Strongly agree	Strongly agree	Agree somewhat	Strongly agree	Disagree somewhat	Disagree somewhat	7	16	17	13	6
Evidence based design condition	Male	80	Dutch	High	No	Family	Good	Very good	Moderately	Somewhat	Not at all	Somewhat	Moderately	Somewhat	Neither agree or disagree	Neither agree or disagree	Agree somewhat	Neither agree or disagree	Neither agree or disagree	Agree somewhat	Agree somewhat	Agree somewhat	Strongly agree	Agree somewhat	Neither agree or disagree	Neither agree or disagree	Neither agree or disagree	5	16	17	13	13
Evidence based design condition	Female	69	Dutch	High	No	Family	Good	Good	Somewhat	Not at all	Not at all	Somewhat	Somewhat	Not at all	Strongly agree	Disagree somewhat	Agree somewhat	Disagree somewhat	Disagree somewhat	Strongly agree	Agree somewhat	Strongly agree	Strongly agree	Neither agree or disagree	Agree somewhat	Disagree somewhat	Agree somewhat	9	15	19	13	9
Evidence based design condition	Female	67	Dutch	Middle	No	Family	Fair	Good	Somewhat	Somewhat	Not at all	Moderately	Somewhat	Not at all	Agree somewhat	Neither agree or disagree	Neither agree or disagree	Neither agree or disagree	Neither agree or disagree	Strongly agree	Strongly agree	Strongly agree	Agree somewhat	Neither agree or disagree	Neither agree or disagree	Agree somewhat	Neither agree or disagree	10	16	19	13	11
Evidence based design condition	Female	50	Dutch	High	No	Single	Fair	Fair	Somewhat	Not at all	Not at all	Somewhat	Somewhat	Somewhat	Agree somewhat	Agree somewhat	Agree somewhat	Neither agree or disagree	Agree somewhat	Agree somewhat	Strongly agree	Strongly agree	Strongly agree	Agree somewhat	Neither agree or disagree	Neither agree or disagree	Neither agree or disagree	7	19	19	13	10
Evidence based design condition	Female	66	Dutch	High	No	Family	Good	Very good	Moderately	Moderately	Not at all	Moderately	Moderately	Somewhat	Disagree somewhat	Agree somewhat	Disagree somewhat	Neither agree or disagree	Agree somewhat	Strongly agree	Strongly agree	Strongly agree	Strongly agree	Neither agree or disagree	Neither agree or disagree	Agree somewhat	Neither agree or disagree	8	15	20	13	15
Evidence based design condition	Male	72	Dutch	High	No	Family	Fair	Good	Not at all	Not at all	Not at all	Not at all	Not at all	Not at all	Agree somewhat	Disagree somewhat	Strongly agree	Disagree somewhat	Neither agree or disagree	Strongly agree	Strongly agree	Strongly agree	Strongly agree	Neither agree or disagree	Agree somewhat	Neither agree or disagree	Neither agree or disagree	10	16	20	13	6
Evidence based design condition	Female	66	Dutch	Middle	Yes	Family	Fair	Excellent	Not at all	Not at all	Not at all	Not at all	Not at all	Not at all	Strongly agree	Strongly agree	Neither agree or disagree	Neither agree or disagree	Neither agree or disagree	Strongly agree	Strongly agree	Strongly agree	Strongly agree	Neither agree or disagree	Agree somewhat	Neither agree or disagree	Neither agree or disagree	10	19	20	13	6
Evidence based design condition	Male	72	Dutch	High	No	Other	Good	Good	Somewhat	Somewhat	Somewhat	Moderately	Somewhat	Somewhat	Strongly agree	Strongly agree	Agree somewhat	Agree somewhat	Agree somewhat	Strongly agree	Strongly agree	Strongly agree	Strongly agree	Neither agree or disagree	Agree somewhat	Neither agree or disagree	Neither agree or disagree	9	22	20	13	13
Evidence based design condition	Female	76	Dutch	Middle	No	Single	Fair	Fair	Moderately	Somewhat	Somewhat	Moderately	Moderately	Somewhat	Agree somewhat	Agree somewhat	Neither agree or disagree	Neither agree or disagree	Neither agree or disagree	Agree somewhat	Neither agree or disagree	Neither agree or disagree	Neither agree or disagree	Agree somewhat	Agree somewhat	Neither agree or disagree	Neither agree or disagree	7	17	13	14	15
Evidence based design condition	Male	73	Dutch	Middle	No	Family	Good	Very good	Moderately	Somewhat	Not at all	Moderately	Moderately	Not at all	Agree somewhat	Neither agree or disagree	Disagree somewhat	Neither agree or disagree	Agree somewhat	Agree somewhat	Neither agree or disagree	Agree somewhat	Agree somewhat	Agree somewhat	Neither agree or disagree	Strongly agree	Disagree somewhat	7	16	15	14	13
Evidence based design condition	Female	58	Dutch	High	Yes	Family	Good	Excellent	Not at all	Not at all	Not at all	Not at all	Not at all	Somewhat	Strongly agree	Neither agree or disagree	Neither agree or disagree	Agree somewhat	Agree somewhat	Agree somewhat	Agree somewhat	Agree somewhat	Agree somewhat	Agree somewhat	Agree somewhat	Agree somewhat	Disagree somewhat	9	19	16	14	7
Evidence based design condition	Female	43	Dutch	Middle	Yes	Family	Fair	Very good	Somewhat	Somewhat	Not at all	Somewhat	Somewhat	Not at all	Strongly agree	Agree somewhat	Strongly agree	Strongly agree	Neither agree or disagree	Agree somewhat	Agree somewhat	Strongly agree	Agree somewhat	Neither agree or disagree	Agree somewhat	Agree somewhat	Neither agree or disagree	9	22	17	14	10
Evidence based design condition	Female	61	Dutch	High	Yes	Family	Good	Good	Somewhat	Not at all	Not at all	Somewhat	Not at all	Somewhat	Disagree somewhat	Neither agree or disagree	Neither agree or disagree	Neither agree or disagree	Neither agree or disagree	Strongly agree	Strongly agree	Strongly agree	Agree somewhat	Agree somewhat	Agree somewhat	Neither agree or disagree	Neither agree or disagree	8	14	19	14	9
Evidence based design condition	Female	69	Dutch	High	No	Family	Fair	Fair	Somewhat	Not at all	Not at all	Somewhat	Somewhat	Somewhat	Strongly agree	Neither agree or disagree	Agree somewhat	Neither agree or disagree	Neither agree or disagree	Strongly agree	Agree somewhat	Strongly agree	Strongly agree	Neither agree or disagree	Agree somewhat	Neither agree or disagree	Agree somewhat	9	18	19	14	10
Evidence based design condition	Female	56	Dutch	High	No	Family	Very good	Excellent	Not at all	Not at all	Not at all	Somewhat	Somewhat	Not at all	Strongly agree	Agree somewhat	Strongly disagree	Strongly disagree	Strongly disagree	Strongly agree	Strongly agree	Strongly agree	Strongly agree	Agree somewhat	Agree somewhat	Agree somewhat	Disagree somewhat	8	12	20	14	8
Evidence based design condition	Male	49	Dutch	High	No	Family	Fair	Very good	Somewhat	Somewhat	Somewhat	Moderately	Somewhat	Somewhat	Strongly agree	Agree somewhat	Disagree somewhat	Disagree somewhat	Disagree somewhat	Strongly agree	Strongly agree	Strongly agree	Strongly agree	Agree somewhat	Agree somewhat	Strongly agree	Strongly disagree	7	15	20	14	13
Evidence based design condition	Female	66	Dutch	High	No	Family	Good	Very good	Not at all	Not at all	Not at all	Not at all	Not at all	Not at all	Agree somewhat	Neither agree or disagree	Disagree somewhat	Disagree somewhat	Strongly agree	Strongly agree	Strongly agree	Strongly agree	Strongly agree	Neither agree or disagree	Agree somewhat	Neither agree or disagree	Agree somewhat	8	16	20	14	6
Evidence based design condition	Female	62	Dutch	High	No	Family	Fair	Good	Not at all	Not at all	Not at all	Not at all	Not at all	Somewhat	Neither agree or disagree	Agree somewhat	Strongly agree	Strongly agree	Strongly agree	Strongly agree	Strongly agree	Strongly agree	Strongly agree	Agree somewhat	Neither agree or disagree	Agree somewhat	Neither agree or disagree	9	22	20	14	7
Evidence based design condition	Male	84	Dutch	Middle	No	Family	Good	Very good	Very much	Somewhat	Not at all	Very much	Somewhat	Not at all	Agree somewhat	Agree somewhat	Neither agree or disagree	Agree somewhat	Neither agree or disagree	Agree somewhat	Agree somewhat	Agree somewhat	Neither agree or disagree	Neither agree or disagree	Agree somewhat	Strongly agree	Neither agree or disagree	8	18	15	15	14
Evidence based design condition	Male	68	Dutch	High	No	Family	Fair	Good	Somewhat	Somewhat	Not at all	Moderately	Somewhat	Not at all	Neither agree or disagree	Neither agree or disagree	Disagree somewhat	Disagree somewhat	Neither agree or disagree	Agree somewhat	Agree somewhat	Strongly agree	Agree somewhat	Agree somewhat	Neither agree or disagree	Agree somewhat	Agree somewhat	4	13	17	15	11
Evidence based design condition	Male	73	Dutch	High	No	Family	Very good	Excellent	Not at all	Not at all	Not at all	Not at all	Somewhat	Not at all	Neither agree or disagree	Neither agree or disagree	Disagree somewhat	Disagree somewhat	Neither agree or disagree	Agree somewhat	Neither agree or disagree	Strongly agree	Strongly agree	Agree somewhat	Agree somewhat	Agree somewhat	Neither agree or disagree	9	13	17	15	7
Evidence based design condition	Male	71	Dutch	High	No	Single	Excellent	Excellent	Somewhat	Not at all	Not at all	Somewhat	Somewhat	Not at all	Strongly agree	Agree somewhat	Agree somewhat	Neither agree or disagree	Neither agree or disagree	Agree somewhat	Agree somewhat	Strongly agree	Strongly agree	Agree somewhat	Neither agree or disagree	Agree somewhat	Agree somewhat	8	19	18	15	9
Evidence based design condition	Female	71	Dutch	High	No	Single	Fair	Fair	Somewhat	Not at all	Not at all	Somewhat	Not at all	Not at all	Strongly agree	Strongly agree	Agree somewhat	Strongly agree	Strongly agree	Agree somewhat	Agree somewhat	Strongly agree	Strongly agree	Disagree somewhat	Strongly agree	Agree somewhat	Agree somewhat	9	24	18	15	8
Evidence based design condition	Male	56	Dutch	High	Yes	Family	Good	Very good	Not at all	Not at all	Not at all	Somewhat	Somewhat	Not at all	Strongly agree	Strongly disagree	Strongly agree	Strongly disagree	Strongly disagree	Strongly agree	Agree somewhat	Strongly agree	Strongly agree	Agree somewhat	Strongly agree	Disagree somewhat	Agree somewhat	10	13	19	15	8
Evidence based design condition	Male	76	Dutch	High	No	Family	Very good	Good	Somewhat	Not at all	Not at all	Somewhat	Somewhat	Somewhat	Strongly agree	Agree somewhat	Strongly agree	Agree somewhat	Agree somewhat	Strongly agree	Agree somewhat	Strongly agree	Strongly agree	Neither agree or disagree	Agree somewhat	Agree somewhat	Agree somewhat	9	22	19	15	10
Evidence based design condition	Female	62	Dutch	High	n/a	Family	Good	Good	Somewhat	Not at all	Not at all	Somewhat	Somewhat	Not at all	Neither agree or disagree	Neither agree or disagree	Agree somewhat	Neither agree or disagree	Neither agree or disagree	Strongly agree	Strongly agree	Strongly agree	Strongly agree	Neither agree or disagree	Strongly agree	Neither agree or disagree	Agree somewhat	8	16	20	15	9
Evidence based design condition	Female	73	Dutch	Middle	No	Single	Fair	Good	Not at all	Somewhat	Not at all	Somewhat	Not at all	Not at all	Strongly agree	Neither agree or disagree	Neither agree or disagree	Neither agree or disagree	Neither agree or disagree	Strongly agree	Strongly agree	Strongly agree	Strongly agree	Agree somewhat	Agree somewhat	Strongly agree	Disagree somewhat	9	17	20	15	8
Evidence based design condition	Male	62	Dutch	Middle	No	Family	Fair	Good	Somewhat	Not at all	Not at all	Not at all	Not at all	Not at all	Strongly agree	Strongly agree	Strongly agree	Neither agree or disagree	Strongly agree	Strongly agree	Strongly agree	Strongly agree	Strongly agree	Neither agree or disagree	Neither agree or disagree	Agree somewhat	Strongly agree	8	23	20	15	7
Evidence based design condition	Male	61	Dutch	Middle	Yes	Family	Good	Fair	Not at all	Somewhat	Not at all	Moderately	Not at all	Somewhat	Neither agree or disagree	Agree somewhat	Agree somewhat	Neither agree or disagree	Agree somewhat	Strongly agree	Agree somewhat	Agree somewhat	Agree somewhat	Agree somewhat	Agree somewhat	Agree somewhat	Agree somewhat	6	18	17	16	10
Evidence based design condition	Female	80	Dutch	Middle	No	Single	Good	Very good	Not at all	Not at all	Not at all	Somewhat	Not at all	Not at all	Neither agree or disagree	Agree somewhat	Agree somewhat	Strongly disagree	Neither agree or disagree	Strongly agree	Strongly agree	Strongly agree	Agree somewhat	Agree somewhat	Strongly agree	Agree somewhat	Neither agree or disagree	8	15	19	16	7
Evidence based design condition	Male	72	Dutch	Middle	n/a	Family	Very good	Very good	Not at all	Not at all	Not at all	Somewhat	Not at all	Not at all	Strongly agree	Agree somewhat	Agree somewhat	Agree somewhat	Agree somewhat	Strongly agree	Agree somewhat	Strongly agree	Strongly agree	Agree somewhat	Agree somewhat	Agree somewhat	Agree somewhat	9	21	19	16	7
Evidence based design condition	Male	75	Dutch	Middle	No	Family	Good	Very good	Somewhat	Somewhat	Not at all	Somewhat	Not at all	Somewhat	Strongly agree	Disagree somewhat	Strongly agree	Strongly disagree	Strongly disagree	Strongly agree	Strongly agree	Strongly agree	Strongly agree	Agree somewhat	Agree somewhat	Agree somewhat	Agree somewhat	10	14	20	16	10
Evidence based design condition	Male	71	Dutch	Middle	No	Family	Fair	Good	Somewhat	Not at all	Not at all	Not at all	Not at all	Not at all	Agree somewhat	Neither agree or disagree	Neither agree or disagree	Neither agree or disagree	Neither agree or disagree	Strongly agree	Strongly agree	Strongly agree	Strongly agree	Agree somewhat	Agree somewhat	Agree somewhat	Agree somewhat	9	16	20	16	7
Evidence based design condition	Female	36	Dutch	High	No	Family	Fair	Excellent	Not at all	Not at all	Not at all	Not at all	Not at all	Not at all	Strongly agree	Strongly agree	Agree somewhat	Agree somewhat	Agree somewhat	Strongly agree	Strongly agree	Strongly agree	Strongly agree	Strongly agree	Strongly agree	Disagree somewhat	Agree somewhat	10	22	20	16	6
Evidence based design condition	Female	60	Dutch	Middle	No	Single	Poor	Fair	Not at all	Not at all	Not at all	Not at all	Not at all	Not at all	Strongly agree	Strongly agree	Agree somewhat	Strongly agree	Strongly agree	Strongly agree	Strongly agree	Strongly agree	Strongly agree	Agree somewhat	Agree somewhat	Agree somewhat	Agree somewhat	10	24	20	16	6
Evidence based design condition	Male	73	Dutch	Middle	No	Family	Good	Very good	Somewhat	Somewhat	Somewhat	Somewhat	Somewhat	Somewhat	Strongly agree	Strongly agree	Agree somewhat	Strongly agree	Strongly agree	Agree somewhat	Strongly agree	Agree somewhat	Agree somewhat	Agree somewhat	Strongly agree	Agree somewhat	Agree somewhat	8	24	17	17	12
Evidence based design condition	Male	72	Dutch	High	No	Single	Fair	Fair	Not at all	Not at all	Not at all	Not at all	Not at all	Not at all	Agree somewhat	Strongly agree	Strongly agree	Neither agree or disagree	Disagree somewhat	Strongly agree	Agree somewhat	Strongly agree	Agree somewhat	Strongly agree	Agree somewhat	Agree somewhat	Agree somewhat	8	19	18	17	6
Evidence based design condition	Female	72	Dutch	Middle	No	Family	Fair	Good	Somewhat	Not at all	Not at all	Not at all	Not at all	Not at all	Strongly agree	Agree somewhat	Strongly agree	Neither agree or disagree	Agree somewhat	Strongly agree	Agree somewhat	Strongly agree	Agree somewhat	Agree somewhat	Agree somewhat	Strongly agree	Agree somewhat	9	21	18	17	7
Evidence based design condition	Male	74	Dutch	Middle	No	Family	Very good	Very good	Not at all	Not at all	Not at all	Not at all	Not at all	Not at all	Strongly agree	Agree somewhat	Strongly agree	Agree somewhat	Agree somewhat	Agree somewhat	Strongly agree	Strongly agree	Agree somewhat	Agree somewhat	Agree somewhat	Strongly agree	Agree somewhat	7	22	18	17	6
Evidence based design condition	Female	50	Dutch	High	Yes	Family	Very good	Very good	Not at all	Not at all	Not at all	Not at all	Not at all	Not at all	Strongly agree	Strongly agree	Strongly disagree	Disagree somewhat	Strongly disagree	Strongly agree	Strongly agree	Strongly agree	Agree somewhat	Strongly agree	Strongly agree	Agree somewhat	Neither agree or disagree	9	14	19	17	6
Evidence based design condition	Female	72	Dutch	Middle	No	Other	Good	Fair	Somewhat	Somewhat	Not at all	Somewhat	Somewhat	Somewhat	Agree somewhat	Agree somewhat	Strongly agree	Agree somewhat	Neither agree or disagree	Strongly agree	Strongly agree	Strongly agree	Agree somewhat	Agree somewhat	Strongly agree	Strongly agree	Neither agree or disagree	8	20	19	17	11
Evidence based design condition	Female	58	Dutch	High	Yes	Family	Good	Very good	Somewhat	Somewhat	Somewhat	Somewhat	Somewhat	Somewhat	Neither agree or disagree	Neither agree or disagree	Neither agree or disagree	Disagree somewhat	Neither agree or disagree	Strongly agree	Strongly agree	Strongly agree	Strongly agree	Agree somewhat	Strongly agree	Agree somewhat	Agree somewhat	9	14	20	17	12
Evidence based design condition	Male	67	Dutch	High	No	Family	Good	Good	Not at all	Not at all	Not at all	Not at all	Not at all	Not at all	Neither agree or disagree	Neither agree or disagree	Neither agree or disagree	Neither agree or disagree	Agree somewhat	Strongly agree	Strongly agree	Strongly agree	Strongly agree	Strongly agree	Strongly agree	Neither agree or disagree	Agree somewhat	7	16	20	17	6
Evidence based design condition	Male	64	Dutch	High	No	Family	Good	Very good	Not at all	Not at all	Not at all	Somewhat	Not at all	Somewhat	Agree somewhat	Neither agree or disagree	Agree somewhat	Neither agree or disagree	Agree somewhat	Strongly agree	Strongly agree	Strongly agree	Strongly agree	Agree somewhat	Agree somewhat	Strongly agree	Agree somewhat	10	18	20	17	8
Evidence based design condition	Male	40	Dutch	Middle	No	Family	Poor	Very good	Somewhat	Not at all	Not at all	Somewhat	Not at all	Not at all	Strongly agree	Disagree somewhat	Agree somewhat	Neither agree or disagree	Strongly agree	Strongly agree	Strongly agree	Strongly agree	Strongly agree	Agree somewhat	Strongly agree	Agree somewhat	Agree somewhat	9	19	20	17	8
Evidence based design condition	Female	71	Dutch	High	No	Single	Fair	Excellent	Not at all	Not at all	Not at all	Not at all	Not at all	Not at all	Strongly agree	Agree somewhat	Agree somewhat	Neither agree or disagree	Agree somewhat	Strongly agree	Strongly agree	Strongly agree	Strongly agree	Strongly agree	Strongly agree	Agree somewhat	Neither agree or disagree	8	20	20	17	6
Evidence based design condition	Male	67	Dutch	High	No	Single	Fair	Fair	Not at all	Not at all	Not at all	Not at all	Not at all	Not at all	Strongly agree	Neither agree or disagree	Agree somewhat	Agree somewhat	Strongly agree	Strongly agree	Strongly agree	Strongly agree	Strongly agree	Agree somewhat	Agree somewhat	Strongly agree	Agree somewhat	9	21	20	17	6
Evidence based design condition	Male	76	Dutch	Middle	No	Family	Good	Good	Not at all	Somewhat	Not at all	Somewhat	Not at all	Not at all	Strongly agree	Strongly agree	Agree somewhat	Agree somewhat	Agree somewhat	Strongly agree	Strongly agree	Strongly agree	Strongly agree	Agree somewhat	Agree somewhat	Agree somewhat	Strongly agree	10	22	20	17	8
Evidence based design condition	Male	59	Dutch	Middle	No	Other	Fair	Fair	Not at all	Not at all	Not at all	Not at all	Not at all	Not at all	Strongly agree	Strongly agree	Agree somewhat	Agree somewhat	Agree somewhat	Strongly agree	Strongly agree	Strongly agree	Strongly agree	Agree somewhat	Strongly agree	Agree somewhat	Agree somewhat	10	22	20	17	6
Evidence based design condition	Female	63	Dutch	Middle	Yes	Family	Good	Very good	Not at all	Not at all	Not at all	Not at all	Not at all	Not at all	Strongly agree	Strongly agree	Agree somewhat	Agree somewhat	Agree somewhat	Strongly agree	Strongly agree	Strongly agree	Strongly agree	Strongly agree	Strongly agree	Agree somewhat	Neither agree or disagree	10	22	20	17	6
Evidence based design condition	Female	69	Dutch	Middle	No	Other	Good	Good	Not at all	Not at all	Not at all	Not at all	Not at all	Not at all	Strongly agree	Strongly agree	Strongly agree	Neither agree or disagree	Strongly agree	Strongly agree	Strongly agree	Strongly agree	Strongly agree	Neither agree or disagree	Agree somewhat	Strongly agree	Strongly agree	10	23	20	17	6
Evidence based design condition	Male	59	Dutch	Middle	No	Family	Good	Good	Somewhat	Not at all	Not at all	Somewhat	Somewhat	Not at all	Strongly agree	Strongly agree	Strongly agree	Agree somewhat	Agree somewhat	Strongly agree	Strongly agree	Strongly agree	Strongly agree	Strongly agree	Agree somewhat	Agree somewhat	Agree somewhat	9	23	20	17	9
Evidence based design condition	Male	58	Other	Middle	Yes	Family	Excellent	Excellent	Not at all	Not at all	Not at all	Not at all	Not at all	Not at all	Strongly agree	Strongly agree	Strongly agree	Strongly agree	Strongly agree	Strongly agree	Strongly agree	Strongly agree	Strongly agree	Strongly agree	Agree somewhat	Agree somewhat	Agree somewhat	10	25	20	17	6
Evidence based design condition	Male	68	Dutch	Middle	No	Family	Fair	Good	Somewhat	Not at all	Not at all	Somewhat	Somewhat	Not at all	Strongly agree	Strongly disagree	Disagree somewhat	Strongly disagree	Agree somewhat	Strongly agree	Strongly agree	Strongly agree	Strongly agree	Agree somewhat	Agree somewhat	Strongly agree	Strongly agree	10	13	20	18	9
Evidence based design condition	Male	78	Dutch	Middle	No	Family	Good	Very good	Not at all	Not at all	Not at all	Not at all	Not at all	Somewhat	Agree somewhat	Neither agree or disagree	Neither agree or disagree	Neither agree or disagree	Neither agree or disagree	Strongly agree	Strongly agree	Strongly agree	Strongly agree	Strongly agree	Strongly agree	Neither agree or disagree	Strongly agree	9	16	20	18	7
Evidence based design condition	Other	57	Other	High	No	Single	Poor	Good	Not at all	Not at all	Somewhat	Somewhat	Somewhat	Not at all	Strongly agree	Agree somewhat	Neither agree or disagree	Neither agree or disagree	Neither agree or disagree	Strongly agree	Strongly agree	Strongly agree	Strongly agree	Strongly agree	Strongly agree	Agree somewhat	Agree somewhat	9	18	20	18	9
Evidence based design condition	Female	63	Dutch	Middle	Yes	Family	Good	Good	Not at all	Somewhat	Not at all	Somewhat	Somewhat	Somewhat	Strongly agree	Agree somewhat	Neither agree or disagree	Agree somewhat	Neither agree or disagree	Strongly agree	Strongly agree	Strongly agree	Strongly agree	Strongly agree	Agree somewhat	Agree somewhat	Strongly agree	8	19	20	18	10
Evidence based design condition	Male	64	Dutch	High	Yes	Family	Good	Very good	Not at all	Not at all	Not at all	Not at all	Not at all	Not at all	Strongly agree	Agree somewhat	Agree somewhat	Agree somewhat	Agree somewhat	Strongly agree	Strongly agree	Strongly agree	Strongly agree	Agree somewhat	Strongly agree	Strongly agree	Agree somewhat	9	21	20	18	6
Evidence based design condition	Female	68	Dutch	Middle	No	Family	Fair	Poor	Somewhat	Somewhat	Not at all	Somewhat	Not at all	Not at all	Strongly agree	Agree somewhat	Strongly agree	Agree somewhat	Agree somewhat	Strongly agree	Strongly agree	Strongly agree	Strongly agree	Agree somewhat	Agree somewhat	Strongly agree	Strongly agree	9	22	20	18	9
Evidence based design condition	Female	62	Dutch	High	Yes	Other	Good	Very good	Not at all	Not at all	Not at all	Not at all	Not at all	Not at all	Strongly agree	Strongly agree	Strongly agree	Agree somewhat	Agree somewhat	Strongly agree	Strongly agree	Strongly agree	Strongly agree	Strongly agree	Strongly agree	Agree somewhat	Agree somewhat	10	23	20	18	6
Evidence based design condition	Female	55	Dutch	Middle	No	Single	Fair	Good	Not at all	Not at all	Not at all	Somewhat	Somewhat	Not at all	Strongly agree	Agree somewhat	Strongly agree	Agree somewhat	Strongly agree	Strongly agree	Strongly agree	Strongly agree	Strongly agree	Agree somewhat	Agree somewhat	Strongly agree	Strongly agree	9	23	20	18	8
Evidence based design condition	Female	74	Dutch	Middle	No	Family	Good	Good	Not at all	Not at all	Not at all	Not at all	Not at all	Not at all	Strongly agree	Strongly agree	Strongly agree	Agree somewhat	Agree somewhat	Strongly agree	Strongly agree	Strongly agree	Strongly agree	Strongly agree	Strongly agree	Strongly agree	Neither agree or disagree	9	23	20	18	6
Evidence based design condition	Female	75	Dutch	Middle	No	Single	Good	Very good	Not at all	Not at all	Not at all	Not at all	Not at all	Not at all	Strongly agree	Strongly agree	Strongly agree	Strongly agree	Strongly agree	Strongly agree	Strongly agree	Strongly agree	Strongly agree	Strongly agree	Strongly agree	Agree somewhat	Agree somewhat	10	25	20	18	6
Evidence based design condition	Male	80	Dutch	High	No	Single	Poor	Good	Not at all	Not at all	Not at all	Not at all	Not at all	Somewhat	Strongly agree	Agree somewhat	Agree somewhat	Agree somewhat	Neither agree or disagree	Strongly agree	Strongly agree	Strongly agree	Agree somewhat	Agree somewhat	Strongly agree	Strongly agree	Strongly agree	9	20	19	19	7
Evidence based design condition	Male	68	Dutch	High	Yes	Family	Good	Very good	Not at all	Not at all	Not at all	Somewhat	Not at all	Somewhat	Strongly agree	Agree somewhat	Neither agree or disagree	Agree somewhat	Agree somewhat	Strongly agree	Agree somewhat	Strongly agree	Strongly agree	Strongly agree	Strongly agree	Strongly agree	Agree somewhat	9	20	19	19	8
Evidence based design condition	Male	63	Dutch	Middle	No	Family	Fair	Good	Not at all	Somewhat	Not at all	Not at all	Somewhat	Somewhat	Strongly agree	Neither agree or disagree	Strongly agree	Strongly agree	Strongly agree	Strongly agree	Strongly agree	Agree somewhat	Strongly agree	Strongly agree	Strongly agree	Agree somewhat	Strongly agree	9	23	19	19	9
Evidence based design condition	Female	57	Dutch	High	n/a	Family	Fair	Good	Not at all	Not at all	Not at all	Not at all	Not at all	Somewhat	Strongly agree	Agree somewhat	Strongly disagree	Strongly disagree	Agree somewhat	Strongly agree	Strongly agree	Strongly agree	Strongly agree	Strongly agree	Strongly agree	Strongly agree	Agree somewhat	10	15	20	19	7
Evidence based design condition	Female	59	Dutch	High	Yes	Single	Fair	Very good	Not at all	Not at all	Not at all	Not at all	Not at all	Not at all	Strongly agree	Neither agree or disagree	Strongly agree	Neither agree or disagree	Neither agree or disagree	Strongly agree	Strongly agree	Strongly agree	Strongly agree	Strongly agree	Strongly agree	Strongly agree	Agree somewhat	10	19	20	19	6
Evidence based design condition	Male	77	Dutch	High	No	Family	Fair	Very good	Somewhat	Not at all	Not at all	Not at all	Somewhat	Not at all	Strongly agree	Agree somewhat	Neither agree or disagree	Neither agree or disagree	Agree somewhat	Strongly agree	Strongly agree	Strongly agree	Strongly agree	Agree somewhat	Strongly agree	Strongly agree	Strongly agree	10	19	20	19	8
Evidence based design condition	Female	64	Dutch	Middle	No	Other	Good	Very good	Not at all	Not at all	Not at all	Not at all	Not at all	Not at all	Strongly agree	Strongly agree	Agree somewhat	Neither agree or disagree	Neither agree or disagree	Strongly agree	Strongly agree	Strongly agree	Strongly agree	Strongly agree	Strongly agree	Strongly agree	Agree somewhat	10	20	20	19	6
Evidence based design condition	Male	74	Dutch	Middle	No	Single	Excellent	Excellent	Not at all	Not at all	Not at all	Not at all	Not at all	Not at all	Strongly agree	Strongly agree	Strongly agree	Neither agree or disagree	Neither agree or disagree	Strongly agree	Strongly agree	Strongly agree	Strongly agree	Strongly agree	Strongly agree	Strongly agree	Agree somewhat	10	21	20	19	6
Evidence based design condition	Male	71	Other	Middle	No	Family	Excellent	Excellent	Not at all	Not at all	Not at all	Not at all	Not at all	Not at all	Strongly agree	Strongly agree	Strongly agree	Agree somewhat	Agree somewhat	Strongly agree	Strongly agree	Strongly agree	Strongly agree	Strongly agree	Strongly agree	Agree somewhat	Strongly agree	10	23	20	19	6
Evidence based design condition	Female	63	Dutch	High	Yes	Family	Good	Excellent	Not at all	Not at all	Not at all	Not at all	Not at all	Not at all	Strongly agree	Neither agree or disagree	Strongly agree	Strongly agree	Strongly agree	Strongly agree	Strongly agree	Strongly agree	Strongly agree	Agree somewhat	Strongly agree	Strongly agree	Strongly agree	10	23	20	19	6
Evidence based design condition	Male	68	Dutch	High	No	Single	Fair	Good	Not at all	Not at all	Not at all	Not at all	Not at all	Somewhat	Strongly agree	Strongly agree	Strongly agree	Agree somewhat	Strongly agree	Strongly agree	Strongly agree	Strongly agree	Strongly agree	Strongly agree	Agree somewhat	Strongly agree	Strongly agree	9	24	20	19	7
Evidence based design condition	Male	70	Dutch	Middle	No	Family	Fair	Good	Somewhat	Somewhat	Somewhat	Somewhat	Somewhat	Somewhat	Strongly agree	Strongly agree	Strongly agree	Strongly agree	Strongly agree	Strongly agree	Strongly agree	Strongly agree	Strongly agree	Agree somewhat	Strongly agree	Strongly agree	Strongly agree	9	25	20	19	12
Evidence based design condition	Male	69	Dutch	High	No	Family	Fair	Excellent	Not at all	Not at all	Not at all	Not at all	Not at all	Not at all	Strongly agree	Strongly agree	Strongly agree	Strongly agree	Strongly agree	Strongly agree	Strongly agree	Strongly agree	Strongly agree	Agree somewhat	Strongly agree	Strongly agree	Strongly agree	10	25	20	19	6
Evidence based design condition	Female	71	Dutch	High	No	Family	Good	Good	Not at all	Not at all	Not at all	Not at all	Not at all	Not at all	Strongly agree	Strongly agree	Strongly agree	Strongly agree	Strongly agree	Strongly agree	Strongly agree	Strongly agree	Strongly agree	Strongly agree	Strongly agree	Strongly agree	Agree somewhat	10	25	20	19	6
Evidence based design condition	Female	65	Dutch	Middle	n/a	Family	Very good	Excellent	Somewhat	Not at all	Not at all	Somewhat	Somewhat	Not at all	Strongly agree	Strongly agree	Strongly agree	Strongly agree	Strongly agree	Strongly agree	Strongly agree	Strongly agree	Strongly agree	Strongly agree	Strongly agree	Strongly agree	Agree somewhat	8	25	20	19	9
Evidence based design condition	Male	73	Dutch	Middle	No	Single	Fair	Fair	Not at all	Not at all	Not at all	Not at all	Somewhat	Not at all	Strongly agree	Strongly agree	Strongly agree	Strongly agree	Strongly agree	Strongly agree	Strongly agree	Strongly agree	Strongly agree	Agree somewhat	Strongly agree	Strongly agree	Strongly agree	9	25	20	19	7
Evidence based design condition	Male	69	Dutch	High	No	Family	Good	Good	Somewhat	Not at all	Not at all	Very much	Not at all	Not at all	Strongly agree	Strongly agree	Neither agree or disagree	Neither agree or disagree	Neither agree or disagree	Strongly agree	Strongly agree	Strongly agree	Strongly agree	Strongly agree	Strongly agree	Strongly agree	Strongly agree	10	19	20	20	10
Evidence based design condition	Female	74	Dutch	Middle	No	Single	Fair	Good	Not at all	Not at all	Not at all	Not at all	Not at all	Not at all	Strongly agree	Strongly agree	Agree somewhat	Agree somewhat	Agree somewhat	Strongly agree	Strongly agree	Strongly agree	Strongly agree	Strongly agree	Strongly agree	Strongly agree	Strongly agree	9	22	20	20	6
Evidence based design condition	Female	39	Other	Middle	No	Family	Fair	Good	Not at all	Not at all	Not at all	Not at all	Not at all	Somewhat	Agree somewhat	Strongly agree	Agree somewhat	Agree somewhat	Strongly agree	Strongly agree	Strongly agree	Strongly agree	Strongly agree	Strongly agree	Strongly agree	Strongly agree	Strongly agree	10	22	20	20	7
Evidence based design condition	Male	75	Other	Middle	No	Other	Very good	Excellent	Not at all	Not at all	Not at all	Not at all	Not at all	Not at all	Strongly agree	Neither agree or disagree	Strongly agree	Strongly agree	Strongly agree	Strongly agree	Strongly agree	Strongly agree	Strongly agree	Strongly agree	Strongly agree	Strongly agree	Strongly agree	10	23	20	20	6
Evidence based design condition	Female	73	Dutch	Middle	No	Single	Good	Good	Not at all	Not at all	Not at all	Not at all	Not at all	Not at all	Strongly agree	Strongly agree	Strongly agree	Agree somewhat	Agree somewhat	Strongly agree	Strongly agree	Strongly agree	Strongly agree	Strongly agree	Strongly agree	Strongly agree	Strongly agree	9	23	20	20	6
Evidence based design condition	Male	63	Dutch	Middle	No	Family	Good	Very good	Not at all	Not at all	Not at all	Not at all	Not at all	Not at all	Strongly agree	Strongly agree	Strongly agree	Agree somewhat	Strongly agree	Strongly agree	Strongly agree	Strongly agree	Strongly agree	Strongly agree	Strongly agree	Strongly agree	Strongly agree	10	24	20	20	6
Evidence based design condition	Female	58	Dutch	High	No	Family	Fair	Excellent	Not at all	Not at all	Not at all	Not at all	Not at all	Not at all	Strongly agree	Strongly agree	Strongly agree	Strongly agree	Strongly agree	Strongly agree	Strongly agree	Strongly agree	Strongly agree	Strongly agree	Strongly agree	Strongly agree	Strongly agree	10	25	20	20	6
Evidence based design condition	Female	53	Dutch	High	No	Single	Fair	Poor	Not at all	Not at all	Not at all	Not at all	Not at all	Not at all	Strongly agree	Strongly agree	Strongly agree	Strongly agree	Strongly agree	Strongly agree	Strongly agree	Strongly agree	Strongly agree	Strongly agree	Strongly agree	Strongly agree	Strongly agree	10	25	20	20	6
Evidence based design condition	Female	82	Dutch	High	No	Family	Fair	Good	Not at all	Somewhat	Moderately	Somewhat	Not at all	Somewhat	Strongly agree	Strongly agree	Strongly agree	Strongly agree	Strongly agree	Strongly agree	Strongly agree	Strongly agree	Strongly agree	Strongly agree	Strongly agree	Strongly agree	Strongly agree	9	25	20	20	11
Evidence based design condition	Male	74	Dutch	Middle	No	Family	Very good	Very good	Moderately	Somewhat	Moderately	Moderately	Not at all	Very much	Strongly agree	Strongly agree	Strongly agree	Strongly agree	Strongly agree	Strongly agree	Strongly agree	Strongly agree	Strongly agree	Strongly agree	Strongly agree	Strongly agree	Strongly agree	10	25	20	20	16
Evidence based design condition	Female	47	Dutch	High	Yes	Single	Fair	Fair	Not at all	Not at all	Not at all	Not at all	Not at all	Not at all	Strongly agree	Strongly agree	Strongly agree	Strongly agree	Strongly agree	Strongly agree	Strongly agree	Strongly agree	Strongly agree	Strongly agree	Strongly agree	Strongly agree	Strongly agree	10	25	20	20	6
Evidence based design condition	Male	71	Dutch	Middle	No	Family	Fair	Good	Not at all	Not at all	Somewhat	Moderately	Somewhat	Not at all	Strongly agree	Strongly agree	Strongly agree	Strongly agree	Strongly agree	Strongly agree	Strongly agree	Strongly agree	Strongly agree	Strongly agree	Strongly agree	Strongly agree	Strongly agree	9	25	20	20	10
Evidence based design condition	Female	64	Dutch	Middle	No	Single	Poor	Excellent	Not at all	Not at all	Not at all	Not at all	Not at all	Not at all	Strongly agree	Strongly agree	Strongly agree	Strongly agree	Strongly agree	Strongly agree	Strongly agree	Strongly agree	Strongly agree	Strongly agree	Strongly agree	Strongly agree	Strongly agree	10	25	20	20	6
Evidence based design condition	Female	63	Dutch	Middle	No	Single	Fair	Good	Not at all	Not at all	Not at all	Not at all	Not at all	Not at all	Strongly agree	Strongly agree	Strongly agree	Strongly agree	Strongly agree	Strongly agree	Strongly agree	Strongly agree	Strongly agree	Strongly agree	Strongly agree	Strongly agree	Strongly agree	10	25	20	20	6
Evidence based design condition	Male	74	Dutch	High	No	Family	Fair	Excellent	Not at all	Not at all	Not at all	Not at all	Not at all	Not at all	Strongly agree	Strongly agree	Strongly agree	Strongly agree	Strongly agree	Strongly agree	Strongly agree	Strongly agree	Strongly agree	Strongly agree	Strongly agree	Strongly agree	Strongly agree	10	25	20	20	6
Evidence based design condition	Female	67	Dutch	Middle	No	Family	Fair	Very good	Not at all	Not at all	Not at all	Not at all	Not at all	Not at all	Strongly agree	Strongly agree	Strongly agree	Strongly agree	Strongly agree	Strongly agree	Strongly agree	Strongly agree	Strongly agree	Strongly agree	Strongly agree	Strongly agree	Strongly agree	10	25	20	20	6
Evidence based design condition	Female	60	Dutch	Middle	No	Single	Fair	Good	Not at all	Not at all	Not at all	Not at all	Not at all	Not at all	Strongly agree	Strongly agree	Strongly agree	Strongly agree	Strongly agree	Strongly agree	Strongly agree	Strongly agree	Strongly agree	Strongly agree	Strongly agree	Strongly agree	Strongly agree	10	25	20	20	6
Evidence based design condition	Female	57	Dutch	Middle	Yes	Family	Good	Excellent	Not at all	Not at all	Not at all	Not at all	Not at all	Not at all	Strongly agree	Strongly agree	Strongly agree	Strongly agree	Strongly agree	Strongly agree	Strongly agree	Strongly agree	Strongly agree	Strongly agree	Strongly agree	Strongly agree	Strongly agree	10	25	20	20	6
Evidence based design condition	Female	46	Dutch	Middle	Yes	Other	Very good	Excellent	Not at all	Not at all	Not at all	Not at all	Not at all	Not at all	Strongly agree	Strongly agree	Strongly agree	Strongly agree	Strongly agree	Strongly agree	Strongly agree	Strongly agree	Strongly agree	Strongly agree	Strongly agree	Strongly agree	Strongly agree	10	25	20	20	6
